# Supplementary material for: Preference and usage pattern of mobile medical apps for drug information purposes among hospital pharmacists in Sarawak, Malaysia
Source: BMC Med Inform Decis Mak. 2022 Jul 29;22:199. doi: 10.1186/s12911-022-01949-9 (PMC9338490; doi:10.1186/s12911-022-01949-9)
Supplement: Supplementary file 1 — Additional file 1. [file 12911_2022_1949_MOESM1_ESM.xlsx]

## Sheet: Form Responses 1
Timestamp	After reading the Participant Information Sheet (PIS) and Informed Consent above, I hereby acknowledge that:	1. What is your primary role?	2. Gender	3. How old are you	4. Highest qualification achieved	5. Which type of hospital are you currently serving?	6. Which pharmacy department are you currently serving?	1. Type of medical mobile apps installed on your mobile device	2. Which mobile medical apps do you used for the following purposes? [Medscape]	2. Which mobile medical apps do you used for the following purposes? [Micromedex]	2. Which mobile medical apps do you used for the following purposes? [MIMS ]	2. Which mobile medical apps do you used for the following purposes? [Lexicomp]	2. Which mobile medical apps do you used for the following purposes? [Epocrates]	2. Which mobile medical apps do you used for the following purposes? [Drugs.com ]	2. Which mobile medical apps do you used for the following purposes? [Blue Book]	2. Which mobile medical apps do you used for the following purposes? [Sanford]	2. Which mobile medical apps do you used for the following purposes? [Skyscape]	2. Which mobile medical apps do you used for the following purposes? [Uptodate]	3. Do you use specific mobile apps for these purposes? [eGPR calculation]	3. Do you use specific mobile apps for these purposes? [Other medication calculation (infusion & dilution calculation, risk stratification, anticoagulant bridging)]	3. Do you use specific mobile apps for these purposes? [Renal dose adjustment]	3. Do you use specific mobile apps for these purposes? [Drug counseling]	3. Do you use specific mobile apps for these purposes? [Treatment guideline (KDIGO, NCCN, ESC pocket guidelines, Malaysian Clinical Practice Guidelines etc)]	1. How often do you use your mobile device to access medical resources?	2. I will feel insecure if I do not have access to my mobile medical apps during working hours.	1. Are you currently using any medical apps(s) that you are paying a subscription fee for?	2. Please name mobile medical app(s) that you are currently paying a subscription fee (Please write NIL if none).	3. Please denote your level of agreement with the following statements:						1. Mobile medical apps help me in my daily decision making when it comes to recommending drug choices and doses.	2. Mobile medical apps enabled me to answer queries faster, compared to conventional sources such as reference books and websites.	3. I am confident that the information contained in mobile medical apps is correct.	4. I am confident that the information contained in mobile medical apps is up-to-date.	5. I have problems deciding to follow which recommendation given by different mobile medical apps as they are not the same.	6. What are the barriers you have encountered when accessing medical resources on your mobile device?
2019-09-20 09:59:51	I agree to participate in this survey	Provisionally registered pharmacist (PRP)	Male	24	Bachelor’s degree	State/major specialist hospital (hospital negeri/pakar major)	Out patient pharmacy services	Medscape, Lexicomp, My Blue Book / Drug Formulary DIY (Malaysian National Formulary), Sanford Guide, Uptodate				Drug indications, Drug dosage recommendations, Adverse drug reaction, Drug interaction			Drug indications	Drug dosage recommendations		Clinical updates	No	No	Yes	Yes	Yes	More than once a day	5	No	Non	2	2	5	5	5	Uptodate	5	5	5	5	4	Lack of fast and stable internet access in the hospital, The user interface (eg. font size) is too small for me to use it comfortably
2019-09-20 10:13:56	I agree to participate in this survey	Fully registered pharmacist (FRP)	Female	26	Bachelor’s degree	Minor specialist hospital (hospital pakar minor)	Clinical/ward pharmacy services	Medscape, Micromedex, MIMS Malaysia / MIMS Gateway, Lexicomp, Epocrates, My Blue Book / Drug Formulary DIY (Malaysian National Formulary), Sanford Guide, Uptodate	Clinical updates	Drug dosage recommendations	Clinical updates	Drug indications, Drug dosage recommendations, Adverse drug reaction, Drug interaction, Clinical updates	Clinical updates		Drug indications, Drug dosage recommendations	Drug indications, Drug dosage recommendations, Adverse drug reaction, Drug interaction, Clinical updates		Drug indications, Drug dosage recommendations, Adverse drug reaction, Drug interaction, Clinical updates	Yes	No	Yes	Yes	Yes	More than once a day	5	Yes	Uptodate	5	2	4	5	5	Lexicomp, uptodate, Sanford	5	5	5	5	3	Lack of fast and stable internet access in the hospital
2019-09-20 11:06:26	I agree to participate in this survey	Fully registered pharmacist (FRP)	Female	27	Bachelor’s degree	Hospital with no specialist (hospital tanpa pakar)	Out patient pharmacy services	Medscape, Micromedex, Lexicomp, My Blue Book / Drug Formulary DIY (Malaysian National Formulary), Sanford Guide, BNF	Adverse drug reaction	Drug indications, Drug dosage recommendations, Drug interaction		Drug indications, Drug dosage recommendations			Drug indications, Drug dosage recommendations	Drug indications, Drug dosage recommendations			No	No	Yes	No	No	More than once a day	5	No	No	5	4	5	4	5	Uptodate	5	5	5	5	2	Lack of fast and stable internet access in the hospital
2019-09-20 11:32:40	I agree to participate in this survey	Fully registered pharmacist (FRP)	Female	27	Bachelor’s degree	Hospital with no specialist (hospital tanpa pakar)	Clinical/ward pharmacy services	Medscape, Micromedex, MIMS Malaysia / MIMS Gateway, Lexicomp, Drugs.com Medication Guide, My Blue Book / Drug Formulary DIY (Malaysian National Formulary), Uptodate	Drug indications, Drug dosage recommendations	Drug indications, Drug dosage recommendations	Drug indications, Drug dosage recommendations	Drug indications, Drug dosage recommendations			Drug indications, Drug dosage recommendations			Drug indications, Drug dosage recommendations	No	Yes	Yes	Yes	Yes	More than once a day	5	No	None	5	3	4	5	5	Uptodate	5	5	5	5	4	Lack of fast and stable internet access in the hospital, The installation process is too complicated, The user interface (eg. font size) is too small for me to use it comfortably, I do not have the technology to use mobile medical apps (hardware and software of mobile device outdated version, not enough battery power etc).
2019-09-20 17:36:40	I agree to participate in this survey	Provisionally registered pharmacist (PRP)	Male	25	Bachelor’s degree	State/major specialist hospital (hospital negeri/pakar major)	Drug information services	Medscape, Micromedex, MIMS Malaysia / MIMS Gateway, Lexicomp, My Blue Book / Drug Formulary DIY (Malaysian National Formulary), Sanford Guide			Drug indications, Drug dosage recommendations			Drug indications, Drug dosage recommendations	Drug indications, Drug dosage recommendations	Drug indications, Drug dosage recommendations		Drug indications, Drug dosage recommendations	Yes	Yes	Yes	Yes	Yes	More than once a day	5	Yes	Uptodate	5	5	5	5	5	Micromedex and uptodate	5	5	5	5	5	Lack of fast and stable internet access in the hospital, Not knowing what resources are available
2019-09-20 17:56:05	I agree to participate in this survey	Fully registered pharmacist (FRP)	Female	26	Bachelor’s degree	State/major specialist hospital (hospital negeri/pakar major)	Out patient pharmacy services	Medscape, Micromedex, MIMS Malaysia / MIMS Gateway, Lexicomp, Drugs.com Medication Guide, My Blue Book / Drug Formulary DIY (Malaysian National Formulary), Uptodate, Drug formulary, mediquest, drug doses, renal dose	Drug indications, Drug dosage recommendations, Adverse drug reaction, Drug interaction	Drug indications, Drug dosage recommendations, Adverse drug reaction	Drug indications, Drug dosage recommendations	Drug indications, Drug dosage recommendations, Adverse drug reaction			Drug indications, Drug dosage recommendations			Clinical updates	No	No	No	Yes	Yes	More than once a day	5	Yes	Uptodate	5	4	4	5	4	Uptodate	4	4	3	4	4	Incomplete details such as stability after opening
2019-09-20 21:12:33	I agree to participate in this survey	Provisionally registered pharmacist (PRP)	Female	23	Bachelor’s degree	State/major specialist hospital (hospital negeri/pakar major)	Out patient pharmacy services	Medscape, MIMS Malaysia / MIMS Gateway, Lexicomp, Drugs.com Medication Guide, My Blue Book / Drug Formulary DIY (Malaysian National Formulary), Uptodate	Clinical updates		Drug indications, Drug dosage recommendations, Adverse drug reaction, Drug interaction	Drug indications, Drug dosage recommendations, Adverse drug reaction		Drug indications, Adverse drug reaction, Drug interaction	Drug indications, Drug dosage recommendations	Drug dosage recommendations, Drug interaction		Drug indications, Clinical updates	No	No	No	No	No	More than once a day	5	No	N/A	3	3	3	3	5	Lexicomp	4	5	4	4	3	Lack of fast and stable internet access in the hospital
2019-09-21 22:32:55	I agree to participate in this survey	Provisionally registered pharmacist (PRP)	Female	24	Bachelor’s degree	State/major specialist hospital (hospital negeri/pakar major)	Clinical/ward pharmacy services	Medscape, Micromedex, MIMS Malaysia / MIMS Gateway, Lexicomp, My Blue Book / Drug Formulary DIY (Malaysian National Formulary), Sanford Guide, Uptodate	Drug indications, Drug interaction, Clinical updates		Clinical updates	Drug indications, Drug dosage recommendations, Adverse drug reaction, Drug interaction			Drug indications			Drug indications, Drug dosage recommendations, Adverse drug reaction, Drug interaction, Clinical updates	Yes	Yes	Yes	No	Yes	More than once a day	5	No	NA	3	2	5	5	5	Lexicomp	5	5	3	3	2	Lack of fast and stable internet access in the hospital
2019-09-25 03:05:33	I agree to participate in this survey	Provisionally registered pharmacist (PRP)	Female	25	Bachelor’s degree	State/major specialist hospital (hospital negeri/pakar major)	Drug information services	Medscape, MIMS Malaysia / MIMS Gateway, Lexicomp, My Blue Book / Drug Formulary DIY (Malaysian National Formulary), Uptodate	Drug interaction, Clinical updates		Drug indications, Drug dosage recommendations	Drug indications, Drug dosage recommendations, Adverse drug reaction, Drug interaction			Drug indications, Drug dosage recommendations			Drug dosage recommendations, Clinical updates	Yes	Yes	Yes	Yes	Yes	Several times a month	5	No	N/A	5	1	5	4	4	Lexicomp	5	5	5	5	4	Lack of fast and stable internet access in the hospital, Not knowing what resources are available, Do not understand how to use the resources
2019-09-25 16:09:31	I agree to participate in this survey	Fully registered pharmacist (FRP)	Female	27	Bachelor’s degree	Hospital with no specialist (hospital tanpa pakar)	Out patient pharmacy services	Medscape, Micromedex, MIMS Malaysia / MIMS Gateway, Lexicomp, My Blue Book / Drug Formulary DIY (Malaysian National Formulary)	Drug dosage recommendations, Clinical updates	Clinical updates	Clinical updates	Drug indications, Drug dosage recommendations, Adverse drug reaction, Drug interaction			Drug indications, Drug dosage recommendations				Yes	No	Yes	Yes	Yes	More than once a day	5	No	Nil	4	2	4	5	5	Up to date	5	5	4	4	5	Lack of fast and stable internet access in the hospital, The installation process is too complicated
2019-09-25 16:31:10	I agree to participate in this survey	Fully registered pharmacist (FRP)	Female	26	Bachelor’s degree	Minor specialist hospital (hospital pakar minor)	Clinical/ward pharmacy services	Medscape, Micromedex, MIMS Malaysia / MIMS Gateway, Lexicomp, My Blue Book / Drug Formulary DIY (Malaysian National Formulary), Sanford Guide, Uptodate	Clinical updates			Drug indications, Drug dosage recommendations, Adverse drug reaction, Drug interaction			Drug indications				No	Yes	Yes	No	Yes	More than once a day	5	Yes	Uptodate	5	3	5	4	5	Lexicomp, uptodate	4	5	3	4	4	Not knowing what resources are available
2019-09-25 17:00:19	I agree to participate in this survey	Provisionally registered pharmacist (PRP)	Male	24	Bachelor’s degree	State/major specialist hospital (hospital negeri/pakar major)	PRP - multiple sections	Lexicomp				Drug indications, Drug dosage recommendations, Adverse drug reaction, Drug interaction, Clinical updates			Drug indications, Drug dosage recommendations				No	No	Yes	Yes	Yes	More than once a day	4	No	Nil	5	4	5	1	5	Lexicomp, UpToDate	5	5	4	4	2	Lack of fast and stable internet access in the hospital, Not knowing what resources are available
2019-09-25 17:29:19	I agree to participate in this survey	Provisionally registered pharmacist (PRP)	Female	26	Bachelor’s degree	State/major specialist hospital (hospital negeri/pakar major)	Other pharmacy services (management, store, research, nuclear)	None											Yes	No	No	No	No	Once a day	1	No	None	3	2	3	4	4	Lexicomp	2	4	2	2	5	Lack of fast and stable internet access in the hospital, Not knowing what resources are available
2019-09-25 17:43:58	I agree to participate in this survey	Provisionally registered pharmacist (PRP)	Female	25	Bachelor’s degree	State/major specialist hospital (hospital negeri/pakar major)	Drug information services	Medscape, Micromedex, Lexicomp, My Blue Book / Drug Formulary DIY (Malaysian National Formulary)		Drug dosage recommendations, Adverse drug reaction		Drug dosage recommendations, Adverse drug reaction, Drug interaction, Clinical updates			Drug indications, Drug dosage recommendations			Clinical updates	No	No	No	No	No	More than once a day	5	Yes	Uptodate	4	3	4	5	4	Lexicomp	5	4	4	4	4	Lack of fast and stable internet access in the hospital, Not knowing what resources are available, Do not understand how to use the resources
2019-09-25 19:52:08	I agree to participate in this survey	Provisionally registered pharmacist (PRP)	Male	25	Bachelor’s degree	State/major specialist hospital (hospital negeri/pakar major)	Drug information services	Medscape, Micromedex, MIMS Malaysia / MIMS Gateway, Lexicomp, My Blue Book / Drug Formulary DIY (Malaysian National Formulary), Sanford Guide, Uptodate		Drug indications, Drug dosage recommendations, Adverse drug reaction, Drug interaction, Clinical updates	Drug dosage recommendations	Drug indications, Drug dosage recommendations, Adverse drug reaction, Drug interaction, Clinical updates			Drug indications, Drug dosage recommendations	Drug indications, Drug dosage recommendations, Clinical updates		Drug indications, Drug dosage recommendations, Adverse drug reaction, Drug interaction, Clinical updates	Yes	Yes	Yes	No	Yes	More than once a day	3	Yes	uptodate	4	4	4	5	5	uptodate	5	5	4	5	2	Lack of fast and stable internet access in the hospital
2019-09-25 19:56:43	I agree to participate in this survey	Provisionally registered pharmacist (PRP)	Female	25	Bachelor’s degree	State/major specialist hospital (hospital negeri/pakar major)	PRP - multiple sections	Medscape, MIMS Malaysia / MIMS Gateway, Lexicomp, My Blue Book / Drug Formulary DIY (Malaysian National Formulary), Uptodate				Drug indications, Drug dosage recommendations, Adverse drug reaction, Drug interaction, Clinical updates			Drug indications, Drug dosage recommendations			Drug indications, Drug dosage recommendations, Adverse drug reaction, Drug interaction, Clinical updates	Yes	Yes	Yes	Yes	Yes	More than once a day	5	Yes	Uptodate	4	2	3	4	5	Lexicomp and UpToDate	5	5	4	4	3	Lack of fast and stable internet access in the hospital, Do not understand how to use the resources, The installation process is too complicated, The subscription of apps
2019-09-25 23:03:14	I agree to participate in this survey	Provisionally registered pharmacist (PRP)	Male	24	Bachelor’s degree	Hospital with no specialist (hospital tanpa pakar)	PRP - multiple sections	Medscape, Micromedex, MIMS Malaysia / MIMS Gateway, Lexicomp, Epocrates, Drugs.com Medication Guide, My Blue Book / Drug Formulary DIY (Malaysian National Formulary), Sanford Guide, Skycape Medical Library, Uptodate	Drug indications, Drug dosage recommendations, Adverse drug reaction, Drug interaction, Clinical updates	Drug indications, Drug dosage recommendations, Adverse drug reaction, Drug interaction, Clinical updates	Drug indications, Drug dosage recommendations, Adverse drug reaction, Drug interaction, Clinical updates	Drug indications, Drug dosage recommendations, Adverse drug reaction, Drug interaction, Clinical updates	Drug indications, Drug dosage recommendations, Adverse drug reaction, Drug interaction, Clinical updates	Drug indications, Drug dosage recommendations, Adverse drug reaction, Drug interaction, Clinical updates	Drug indications, Drug dosage recommendations, Adverse drug reaction, Drug interaction, Clinical updates	Drug indications, Drug dosage recommendations, Adverse drug reaction, Drug interaction, Clinical updates	Drug indications, Drug dosage recommendations, Adverse drug reaction, Drug interaction, Clinical updates	Drug indications, Drug dosage recommendations, Adverse drug reaction, Drug interaction, Clinical updates	Yes	Yes	Yes	Yes	Yes	More than once a day	5	Yes	Uptodate	5	5	5	5	5	Uptodate	5	5	5	5	5	Lack of fast and stable internet access in the hospital, Not knowing what resources are available, Do not understand how to use the resources, The installation process is too complicated, The user interface (eg. font size) is too small for me to use it comfortably, I do not have the technology to use mobile medical apps (hardware and software of mobile device outdated version, not enough battery …
2019-09-26 13:37:12	I agree to participate in this survey	Provisionally registered pharmacist (PRP)	Female	24	Bachelor’s degree	State/major specialist hospital (hospital negeri/pakar major)	PRP - multiple sections	Lexicomp, My Blue Book / Drug Formulary DIY (Malaysian National Formulary), Uptodate				Drug indications, Drug dosage recommendations			Drug indications, Drug dosage recommendations			Drug indications, Drug dosage recommendations	Yes	Yes	Yes	No	Yes	More than once a day	5	Yes	Uptodate	5	2	5	3	5	Lexicomp, uptodate	5	5	5	5	4	Lack of fast and stable internet access in the hospital
2019-09-26 13:38:04	I agree to participate in this survey	Provisionally registered pharmacist (PRP)	Female	25	Bachelor’s degree	State/major specialist hospital (hospital negeri/pakar major)	PRP - multiple sections	Medscape, Micromedex, MIMS Malaysia / MIMS Gateway, Lexicomp, My Blue Book / Drug Formulary DIY (Malaysian National Formulary), Sanford Guide, Uptodate				Drug indications, Drug dosage recommendations, Adverse drug reaction, Drug interaction			Drug indications, Drug dosage recommendations	Drug dosage recommendations		Drug dosage recommendations, Clinical updates	Yes	Yes	Yes	Yes	Yes	More than once a day	5	No	No	5	2	5	2	4	Lexicomp, UpToDate, Sanford	5	5	4	4	4	Lack of fast and stable internet access in the hospital, The installation process is too complicated
2019-09-26 14:30:15	I agree to participate in this survey	Provisionally registered pharmacist (PRP)	Female	25	Bachelor’s degree	State/major specialist hospital (hospital negeri/pakar major)	PRP - multiple sections	Medscape, Micromedex, MIMS Malaysia / MIMS Gateway, Lexicomp, My Blue Book / Drug Formulary DIY (Malaysian National Formulary), Sanford Guide, Uptodate				Drug indications, Drug dosage recommendations, Adverse drug reaction, Drug interaction			Drug indications, Drug dosage recommendations	Drug dosage recommendations		Drug dosage recommendations, Clinical updates	Yes	Yes	Yes	Yes	Yes	More than once a day	5	No	No	5	2	5	2	4	Lexicomp, UpToDate, Sanford	5	5	4	4	4	Lack of fast and stable internet access in the hospital, The installation process is too complicated
2019-09-27 07:03:16	I agree to participate in this survey	Provisionally registered pharmacist (PRP)	Female	24	Bachelor’s degree	State/major specialist hospital (hospital negeri/pakar major)	Other pharmacy services (management, store, research, nuclear)	Medscape, Drugs.com Medication Guide, My Blue Book / Drug Formulary DIY (Malaysian National Formulary), Sanford Guide	Drug indications, Drug dosage recommendations					Drug indications, Drug dosage recommendations	Drug indications	Drug indications			No	Yes	No	Yes	Yes	More than once a day	4	No	No paid app	5	3	5	5	5	Uptodate	4	3	3	3	4	Lack of fast and stable internet access in the hospital
2019-09-27 12:27:06	I agree to participate in this survey	Provisionally registered pharmacist (PRP)	Female	25	Bachelor’s degree	State/major specialist hospital (hospital negeri/pakar major)	Other pharmacy services (management, store, research, nuclear)	Medscape, Micromedex, MIMS Malaysia / MIMS Gateway, Lexicomp, My Blue Book / Drug Formulary DIY (Malaysian National Formulary), Uptodate	Drug indications	Drug dosage recommendations	Drug indications, Drug dosage recommendations	Drug dosage recommendations			Drug indications, Drug dosage recommendations				Yes	No	Yes	Yes	Yes, No	More than once a day	4	Yes	Lexicomp	5	3	5	5	5	Lexicomp	4	4	5	4	4	Lack of fast and stable internet access in the hospital, The installation process is too complicated
2019-09-27 12:35:56	I agree to participate in this survey	Provisionally registered pharmacist (PRP)	Female	25	Bachelor’s degree	State/major specialist hospital (hospital negeri/pakar major)	Other pharmacy services (management, store, research, nuclear)	Medscape, MIMS Malaysia / MIMS Gateway, Lexicomp, My Blue Book / Drug Formulary DIY (Malaysian National Formulary), Uptodate	Clinical updates		Drug indications, Drug dosage recommendations, Adverse drug reaction, Drug interaction	Drug indications, Drug dosage recommendations, Adverse drug reaction, Drug interaction			Drug indications, Drug dosage recommendations, Adverse drug reaction			Drug indications, Drug dosage recommendations, Adverse drug reaction, Drug interaction	No	No	Yes	No	Yes	More than once a day	5	No	NIL	5	4	5	5	5	Lexicomp	5	5	4	4	4	Not knowing what resources are available
2019-09-27 12:46:12	I agree to participate in this survey	Provisionally registered pharmacist (PRP)	Female	25	Bachelor’s degree	State/major specialist hospital (hospital negeri/pakar major)	Other pharmacy services (management, store, research, nuclear)	Medscape, Micromedex, MIMS Malaysia / MIMS Gateway, Lexicomp, My Blue Book / Drug Formulary DIY (Malaysian National Formulary), Uptodate	Drug indications	Drug dosage recommendations	Drug indications, Drug dosage recommendations	Drug dosage recommendations			Drug indications, Drug dosage recommendations				Yes	No	Yes	Yes	Yes, No	More than once a day	4	Yes	Lexicomp	5	3	5	5	5	Lexicomp	4	4	5	4	4	Lack of fast and stable internet access in the hospital, The installation process is too complicated
2019-09-27 18:15:37	I agree to participate in this survey	Provisionally registered pharmacist (PRP)	Female	24	Bachelor’s degree	State/major specialist hospital (hospital negeri/pakar major)	TPN or CDR services	Medscape, Micromedex, MIMS Malaysia / MIMS Gateway, Lexicomp, My Blue Book / Drug Formulary DIY (Malaysian National Formulary), Uptodate	Drug indications, Drug dosage recommendations, Clinical updates	Drug indications, Clinical updates	Drug indications, Drug interaction	Drug indications, Drug dosage recommendations, Adverse drug reaction			Drug indications, Drug dosage recommendations, Adverse drug reaction, Drug interaction, Clinical updates			Drug indications, Drug dosage recommendations, Adverse drug reaction, Drug interaction	Yes	Yes	Yes	Yes	Yes	Once a day	5	No	Nil	5	5	5	5	5	Lexicomp, up to date	5	5	5	5	5	Lack of fast and stable internet access in the hospital
2019-09-27 20:53:17	I agree to participate in this survey	Provisionally registered pharmacist (PRP)	Female	24	Bachelor’s degree	State/major specialist hospital (hospital negeri/pakar major)	PRP - multiple sections	Medscape, Micromedex, MIMS Malaysia / MIMS Gateway, Lexicomp, My Blue Book / Drug Formulary DIY (Malaysian National Formulary), Uptodate, md calc	Drug indications, Drug dosage recommendations, Adverse drug reaction, Drug interaction			Drug indications, Drug dosage recommendations			Drug indications			Drug indications, Drug dosage recommendations, Adverse drug reaction, Drug interaction	Yes	Yes	No	No	Yes	More than once a day	5	No	nil	5	5	5	5	5	lexicomp	5	5	5	5	3	Lack of fast and stable internet access in the hospital
2019-09-30 09:30:56	I agree to participate in this survey	Fully registered pharmacist (FRP)	Female	29	Bachelor’s degree	Hospital with no specialist (hospital tanpa pakar)	Store	Lexicomp, My Blue Book / Drug Formulary DIY (Malaysian National Formulary), DrugDoses (Frank Shann)		Drug interaction		Drug indications, Drug dosage recommendations, Adverse drug reaction			Drug indications, Drug dosage recommendations				Yes	No	Yes	Yes	No	More than once a day	4	Yes	DrugDoses	5	4	5	5	5	Lexicomp	5	5	5	4	2	Mobile app crash or lag
2019-09-30 10:50:42	I agree to participate in this survey	Fully registered pharmacist (FRP)	Female	34 years old	Masters/PhD	Minor specialist hospital (hospital pakar minor)	Other pharmacy services (management, store, research, nuclear)	Micromedex		Drug indications, Drug dosage recommendations									No	No	No	No	No	Several times a month	4	No	NIL	5	4	4	3	5	uptodate	4	5	4	4	4	Lack of fast and stable internet access in the hospital, Not knowing what resources are available, The user interface (eg. font size) is too small for me to use it comfortably
2019-09-30 11:00:56	I agree to participate in this survey	Fully registered pharmacist (FRP)	Female	28	Bachelor’s degree	Minor specialist hospital (hospital pakar minor)	Other pharmacy services (management, store, research, nuclear)	Medscape, Micromedex, MIMS Malaysia / MIMS Gateway, Lexicomp, My Blue Book / Drug Formulary DIY (Malaysian National Formulary), Uptodate	Drug indications, Drug dosage recommendations	Drug indications, Drug dosage recommendations, Adverse drug reaction	Drug indications	Drug indications, Drug dosage recommendations, Adverse drug reaction, Drug interaction			Drug indications			Drug indications, Drug dosage recommendations, Adverse drug reaction, Drug interaction, Clinical updates	Yes	No	Yes	No	No	Several times a week	5	No	nil	5	5	5	5	5	LEXICOMP	5	5	5	5	2	Lack of fast and stable internet access in the hospital, The installation process is too complicated
2019-09-30 11:24:45	I agree to participate in this survey	Fully registered pharmacist (FRP)	Female	37	Bachelor’s degree	Minor specialist hospital (hospital pakar minor)	Other pharmacy services (management, store, research, nuclear)	MIMS Malaysia / MIMS Gateway, Lexicomp, My Blue Book / Drug Formulary DIY (Malaysian National Formulary)			Drug indications, Drug dosage recommendations, Adverse drug reaction, Drug interaction, Clinical updates	Drug indications, Drug dosage recommendations, Adverse drug reaction, Drug interaction, Clinical updates			Drug indications, Drug dosage recommendations, Adverse drug reaction, Drug interaction, Clinical updates				No	No	Yes	No	No	More than once a day	5	No	Nil	4	4	4	4	4	Lexicomp	4	4	4	4	3	Not knowing what resources are available, I do not have the technology to use mobile medical apps (hardware and software of mobile device outdated version, not enough battery power etc).
2019-09-30 11:40:07	I agree to participate in this survey	Fully registered pharmacist (FRP)	Female	34	Bachelor’s degree	State/major specialist hospital (hospital negeri/pakar major)	Out patient pharmacy services	Medscape, MIMS Malaysia / MIMS Gateway, My Blue Book / Drug Formulary DIY (Malaysian National Formulary), Uptodate	Drug dosage recommendations						Drug indications			Drug dosage recommendations	No	No	Yes	No	Yes	More than once a day	5	Yes	UpToDate	4	2	5	5	4	Lexicomp or UpToDate	5	5	5	5	3	Lack of fast and stable internet access in the hospital
2019-09-30 11:46:40	I agree to participate in this survey	Fully registered pharmacist (FRP)	Female	30	Bachelor’s degree	Minor specialist hospital (hospital pakar minor)	Other pharmacy services (management, store, research, nuclear)	Medscape, Micromedex, Lexicomp, My Blue Book / Drug Formulary DIY (Malaysian National Formulary), Uptodate	Drug indications, Drug dosage recommendations, Adverse drug reaction, Clinical updates	Drug indications, Drug dosage recommendations, Adverse drug reaction, Drug interaction, Clinical updates		Drug indications, Drug dosage recommendations, Adverse drug reaction, Drug interaction, Clinical updates		Drug indications	Drug indications, Drug dosage recommendations, Adverse drug reaction				No	No	Yes	No	Yes	More than once a day	4	No	nil	5	4	5	4	4	Epocrates	4	5	4	4	3	Lack of fast and stable internet access in the hospital, I do not have the technology to use mobile medical apps (hardware and software of mobile device outdated version, not enough battery power etc).
2019-09-30 11:50:41	I agree to participate in this survey	Fully registered pharmacist (FRP)	Female	31	Bachelor’s degree	State/major specialist hospital (hospital negeri/pakar major)	Drug information services	Micromedex, MIMS Malaysia / MIMS Gateway, Lexicomp, My Blue Book / Drug Formulary DIY (Malaysian National Formulary)		Drug indications, Drug dosage recommendations, Adverse drug reaction, Drug interaction	Clinical updates	Drug indications, Drug dosage recommendations, Adverse drug reaction, Drug interaction, Clinical updates		Drug indications	Drug indications			Drug indications, Drug dosage recommendations, Adverse drug reaction, Clinical updates	No	No	No	No	Yes	More than once a day	5	No	nil	3	3	3	4	5	uptodate	3	5	4	3	3	Lack of fast and stable internet access in the hospital
2019-09-30 12:16:46	I agree to participate in this survey	Fully registered pharmacist (FRP)	Female	37	Bachelor’s degree	State/major specialist hospital (hospital negeri/pakar major)	Drug information services	Medscape, Micromedex, MIMS Malaysia / MIMS Gateway, My Blue Book / Drug Formulary DIY (Malaysian National Formulary)	Drug indications, Drug dosage recommendations, Adverse drug reaction, Drug interaction, Clinical updates	Drug indications, Drug dosage recommendations, Adverse drug reaction, Drug interaction, Clinical updates					Drug indications, Drug dosage recommendations, Adverse drug reaction, Drug interaction, Clinical updates				No	No	No	Yes	No	Once a day	1	No	nil	5	4	4	5	4	up to date	5	5	5	5	2	Lack of fast and stable internet access in the hospital
2019-09-30 12:23:18	I agree to participate in this survey	Fully registered pharmacist (FRP)	Female	38	Bachelor’s degree	State/major specialist hospital (hospital negeri/pakar major)	Other pharmacy services (management, store, research, nuclear)	Medscape, Micromedex, MIMS Malaysia / MIMS Gateway, Lexicomp, My Blue Book / Drug Formulary DIY (Malaysian National Formulary), Uptodate	Clinical updates	Drug indications, Drug dosage recommendations, Adverse drug reaction, Drug interaction, Clinical updates	Drug dosage recommendations	Drug indications			Drug indications, Drug dosage recommendations			Drug indications, Drug dosage recommendations, Adverse drug reaction, Drug interaction, Clinical updates	Yes	Yes	Yes	Yes	Yes	More than once a day	4	Yes	Up to date, Lexi Comp	4	2	5	4	4	Lexi comp full package	4	4	4	4	3	Lack of fast and stable internet access in the hospital
2019-09-30 12:30:57	I agree to participate in this survey	Fully registered pharmacist (FRP)	Male	33	Bachelor’s degree	State/major specialist hospital (hospital negeri/pakar major)	Other pharmacy services (management, store, research, nuclear)	Medscape, Micromedex, My Blue Book / Drug Formulary DIY (Malaysian National Formulary)	Drug indications, Drug dosage recommendations, Adverse drug reaction, Drug interaction	Drug indications, Drug dosage recommendations, Adverse drug reaction, Drug interaction					Drug indications, Drug dosage recommendations, Adverse drug reaction, Drug interaction				No	No	Yes	No	Yes	Several times a month	2	No	NIL	2	3	2	3	2	any appa	2	2	3	3	2	Lack of fast and stable internet access in the hospital, Not knowing what resources are available
2019-09-30 12:45:38	I agree to participate in this survey	Fully registered pharmacist (FRP)	Female	29	Clinical specialization (BCPS, certified clinical pharmacist, MTAC pharmacist)	State/major specialist hospital (hospital negeri/pakar major)	MTAC services	Medscape, Micromedex, Lexicomp, My Blue Book / Drug Formulary DIY (Malaysian National Formulary), Uptodate, myNAG	Drug indications, Drug dosage recommendations, Adverse drug reaction, Drug interaction, Clinical updates	Drug indications, Drug dosage recommendations, Adverse drug reaction, Clinical updates		Drug dosage recommendations, Drug interaction, Clinical updates			Drug indications, Drug dosage recommendations			Clinical updates	No	No	Yes	Yes	Yes	Several times a month	5	Yes	uptodate	5	2	5	1	3	Lexicomp	4	4	5	3	4	Lack of fast and stable internet access in the hospital, Not knowing what resources are available, The installation process is too complicated, I do not have the technology to use mobile medical apps (hardware and software of mobile device outdated version, not enough battery power etc).
2019-09-30 13:04:26	I agree to participate in this survey	Fully registered pharmacist (FRP)	Female	30	Bachelor’s degree	State/major specialist hospital (hospital negeri/pakar major)	Other pharmacy services (management, store, research, nuclear)	Medscape, Micromedex, MIMS Malaysia / MIMS Gateway, My Blue Book / Drug Formulary DIY (Malaysian National Formulary)	Adverse drug reaction, Drug interaction	Drug indications, Drug dosage recommendations, Adverse drug reaction, Drug interaction	Drug interaction	Drug dosage recommendations, Drug interaction, Clinical updates			Drug indications			Clinical updates	No	No	No	No	No	Several times a month	5	No	nil	4	2	3	4	4	up to date	5	5	4	3	4	Lack of fast and stable internet access in the hospital
2019-09-30 13:54:25	I agree to participate in this survey	Fully registered pharmacist (FRP)	Female	32	Bachelor’s degree	Minor specialist hospital (hospital pakar minor)	Clinical/ward pharmacy services	Medscape, Micromedex, Lexicomp, My Blue Book / Drug Formulary DIY (Malaysian National Formulary), Uptodate	Drug indications, Drug dosage recommendations	Drug indications, Drug dosage recommendations		Drug indications, Drug dosage recommendations							No	No	No	Yes	No	More than once a day	5	Yes	Up to date, lexicomp	5	3	5	1	5	Up to date	5	5	5	5	4	Lack of fast and stable internet access in the hospital
2019-09-30 14:06:59	I agree to participate in this survey	Fully registered pharmacist (FRP)	Male	29	Bachelor’s degree	State/major specialist hospital (hospital negeri/pakar major)	TPN or CDR services	Medscape, Micromedex, Lexicomp, My Blue Book / Drug Formulary DIY (Malaysian National Formulary), Uptodate	Drug indications, Drug dosage recommendations, Adverse drug reaction, Drug interaction			Drug indications, Drug dosage recommendations, Adverse drug reaction						Drug indications, Drug dosage recommendations, Adverse drug reaction, Clinical updates	No	Yes	Yes	Yes	No	More than once a day	4	No	NIL	4	4	2	5	4	UptoDate	4	4	4	4	4	Lack of fast and stable internet access in the hospital
2019-09-30 16:33:17	I agree to participate in this survey	Fully registered pharmacist (FRP)	Female	28	Bachelor’s degree	Hospital with no specialist (hospital tanpa pakar)	Other pharmacy services (management, store, research, nuclear)	Medscape, Micromedex, MIMS Malaysia / MIMS Gateway, Lexicomp, My Blue Book / Drug Formulary DIY (Malaysian National Formulary), Uptodate	Drug interaction, Clinical updates	Drug indications, Drug dosage recommendations, Adverse drug reaction	Drug indications, Drug dosage recommendations	Drug indications, Drug dosage recommendations, Adverse drug reaction, Drug interaction			Drug indications, Drug dosage recommendations, Adverse drug reaction			Drug indications, Drug dosage recommendations, Adverse drug reaction, Drug interaction, Clinical updates	Yes	Yes	Yes	Yes	No	Several times a week	5	No	NIL	2	1	5	5	5	Uptodate, Lexicomp	5	5	5	5	2	Not knowing what resources are available, The installation process is too complicated
2019-09-30 17:43:07	I agree to participate in this survey	Fully registered pharmacist (FRP)	Female	27	Bachelor’s degree	State/major specialist hospital (hospital negeri/pakar major)	In patient pharmacy services	Medscape, Micromedex, MIMS Malaysia / MIMS Gateway, Lexicomp, My Blue Book / Drug Formulary DIY (Malaysian National Formulary), Uptodate	Adverse drug reaction	Drug dosage recommendations, Adverse drug reaction	Drug dosage recommendations	Drug dosage recommendations, Clinical updates			Drug indications			Drug dosage recommendations, Clinical updates	No	No	Yes	No	Yes	More than once a day	5	Yes	uptodate	4	4	5	4	4	lexicomp	4	4	4	4	3	Lack of fast and stable internet access in the hospital
2019-09-30 17:50:40	I agree to participate in this survey	Fully registered pharmacist (FRP)	Male	28	Bachelor’s degree	State/major specialist hospital (hospital negeri/pakar major)	Other pharmacy services (management, store, research, nuclear)	Micromedex, My Blue Book / Drug Formulary DIY (Malaysian National Formulary)		Drug indications, Drug dosage recommendations, Adverse drug reaction, Drug interaction					Drug indications, Drug dosage recommendations	Drug indications, Clinical updates		Clinical updates	Yes	No	Yes	Yes	No	More than once a day	5	No	NIL	2	1	4	5	5	Micromedex	5	5	5	4	4	Not knowing what resources are available
2019-09-30 20:52:37	I agree to participate in this survey	Provisionally registered pharmacist (PRP)	Female	23	Bachelor’s degree	State/major specialist hospital (hospital negeri/pakar major)	PRP - multiple sections	Micromedex, My Blue Book / Drug Formulary DIY (Malaysian National Formulary)		Drug indications, Drug dosage recommendations, Adverse drug reaction, Drug interaction					Drug indications, Drug dosage recommendations				No	No	Yes	Yes	No	More than once a day	3	No	nil	5	3	4	5	5	uptodate	4	4	3	4	3	Lack of fast and stable internet access in the hospital, Not knowing what resources are available
2019-09-30 21:28:54	I agree to participate in this survey	Fully registered pharmacist (FRP)	Female	34	Clinical specialization (BCPS, certified clinical pharmacist, MTAC pharmacist)	Minor specialist hospital (hospital pakar minor)	Clinical/ward pharmacy services	Medscape, Micromedex, MIMS Malaysia / MIMS Gateway, Lexicomp, My Blue Book / Drug Formulary DIY (Malaysian National Formulary), Sanford Guide, Uptodate	Drug indications, Drug dosage recommendations, Clinical updates	Drug indications, Drug dosage recommendations, Adverse drug reaction, Drug interaction, Clinical updates	Drug indications, Drug dosage recommendations				Drug indications, Drug dosage recommendations	Drug indications, Drug dosage recommendations, Clinical updates		Drug indications, Drug dosage recommendations, Adverse drug reaction, Drug interaction, Clinical updates	Yes	Yes	No	No	Yes	More than once a day	5	Yes	Uptodate	5	5	5	5	5	Uptodate	5	5	5	5	3	Lack of fast and stable internet access in the hospital
2019-09-30 23:31:30	I agree to participate in this survey	Fully registered pharmacist (FRP)	Female	25	Bachelor’s degree	State/major specialist hospital (hospital negeri/pakar major)	Clinical/ward pharmacy services	Medscape, Micromedex, MIMS Malaysia / MIMS Gateway, Lexicomp, My Blue Book / Drug Formulary DIY (Malaysian National Formulary), Uptodate	Clinical updates	Drug indications, Drug dosage recommendations, Adverse drug reaction, Drug interaction		Drug indications, Drug dosage recommendations, Adverse drug reaction			Drug indications, Drug dosage recommendations			Clinical updates	No	No	Yes	No	Yes	More than once a day	5	Yes	UpToDate	3	3	5	5	5	Micromedex	4	4	4	3	2	Not knowing what resources are available, Do not understand how to use the resources
2019-10-01 06:47:12	I agree to participate in this survey	Provisionally registered pharmacist (PRP)	Male	24	Bachelor’s degree	State/major specialist hospital (hospital negeri/pakar major)	Drug information services	Micromedex, MIMS Malaysia / MIMS Gateway, My Blue Book / Drug Formulary DIY (Malaysian National Formulary), Uptodate		Drug indications, Drug dosage recommendations, Adverse drug reaction, Drug interaction	Drug indications, Drug dosage recommendations, Adverse drug reaction, Drug interaction				Drug indications, Drug dosage recommendations, Adverse drug reaction			Drug indications, Drug dosage recommendations, Adverse drug reaction, Drug interaction, Clinical updates	No	No	Yes	Yes	Yes	More than once a day	4	Yes	uptodate	3	3	4	4	4	uptodate	4	4	4	4	4	Lack of fast and stable internet access in the hospital
2019-10-01 08:28:59	I agree to participate in this survey	Fully registered pharmacist (FRP)	Female	28	Bachelor’s degree	Minor specialist hospital (hospital pakar minor)	Drug information services	Medscape, Micromedex, MIMS Malaysia / MIMS Gateway, Lexicomp, My Blue Book / Drug Formulary DIY (Malaysian National Formulary), Sanford Guide, Uptodate, clinical Practice Guidelines, neofax, clinicalkey, drug counselling	Drug indications, Drug dosage recommendations, Adverse drug reaction	Drug indications, Drug dosage recommendations, Adverse drug reaction	Drug indications, Drug dosage recommendations	Drug indications, Drug dosage recommendations, Adverse drug reaction, Drug interaction			Drug indications, Drug dosage recommendations	Drug indications, Drug dosage recommendations		Drug indications, Drug dosage recommendations, Adverse drug reaction, Drug interaction, Clinical updates	Yes	No	Yes	Yes	Yes	More than once a day	5	Yes	uptodate	5	3	3	3	4	up to date	5	5	5	4	4	Lack of fast and stable internet access in the hospital, I do not have the technology to use mobile medical apps (hardware and software of mobile device outdated version, not enough battery power etc).
2019-10-01 08:47:15	I diagree to participate in this survey	Fully registered pharmacist (FRP)	Female	36	Bachelor’s degree	State/major specialist hospital (hospital negeri/pakar major)	In patient pharmacy services	My Blue Book / Drug Formulary DIY (Malaysian National Formulary)						Drug indications, Drug dosage recommendations					No	No	No	No	No	More than once a day	5	No	none	5	5	5	3	5	lexicomp	5	5	5	5	4	Lack of fast and stable internet access in the hospital, Not knowing what resources are available
2019-10-01 08:50:31	I agree to participate in this survey	Fully registered pharmacist (FRP)	Male	31	Clinical specialization (BCPS, certified clinical pharmacist, MTAC pharmacist)	State/major specialist hospital (hospital negeri/pakar major)	In patient pharmacy services	Medscape, My Blue Book / Drug Formulary DIY (Malaysian National Formulary)	Drug dosage recommendations, Adverse drug reaction						Drug indications, Drug dosage recommendations				Yes	Yes	Yes	Yes	Yes	More than once a day	3	No	NIL	3	4	4	4	3	UpToDate	4	4	4	4	3	Not knowing what resources are available
2019-10-01 09:01:55	I agree to participate in this survey	Fully registered pharmacist (FRP)	Male	31	Bachelor’s degree	State/major specialist hospital (hospital negeri/pakar major)	Clinical/ward pharmacy services	Medscape, Micromedex, My Blue Book / Drug Formulary DIY (Malaysian National Formulary), Sanford Guide, Uptodate	Drug indications, Drug dosage recommendations	Drug dosage recommendations, Drug interaction	Drug interaction				Drug indications	Drug dosage recommendations		Drug indications, Drug dosage recommendations, Adverse drug reaction, Drug interaction, Clinical updates	No	No	Yes	No	Yes	More than once a day	4	Yes	uptodate	4	5	4	5	5	uptodate	5	5	5	5	5	Lack of fast and stable internet access in the hospital
2019-10-01 12:41:38	I agree to participate in this survey	Fully registered pharmacist (FRP)	Female	31	Masters/PhD	State/major specialist hospital (hospital negeri/pakar major)	Drug information services	Medscape, Micromedex, MIMS Malaysia / MIMS Gateway, My Blue Book / Drug Formulary DIY (Malaysian National Formulary), Uptodate	Drug indications, Drug dosage recommendations, Clinical updates	Drug indications, Drug dosage recommendations, Adverse drug reaction, Drug interaction	Drug indications, Drug dosage recommendations				Drug indications, Drug dosage recommendations			Drug indications, Drug dosage recommendations, Adverse drug reaction, Clinical updates	No	No	Yes	Yes	No	More than once a day	5	Yes	UpToDate	5	3	4	4	5	Lexicomp	5	5	3	3	2	Lack of fast and stable internet access in the hospital, Not knowing what resources are available, The mobile medical apps need subscription
2019-10-01 13:28:34	I agree to participate in this survey	Fully registered pharmacist (FRP)	Female	31	Bachelor’s degree	State/major specialist hospital (hospital negeri/pakar major)	In patient pharmacy services	Micromedex, Lexicomp, My Blue Book / Drug Formulary DIY (Malaysian National Formulary)	Drug indications			Drug dosage recommendations			Drug indications, Drug dosage recommendations				No	Yes	No	Yes	No	More than once a day	5	No	Nil	4	3	4	4	5	Lexicomp	5	4	4	5	3	Lack of fast and stable internet access in the hospital, Not knowing what resources are available, The user interface (eg. font size) is too small for me to use it comfortably
2019-10-01 16:28:47	I agree to participate in this survey	Fully registered pharmacist (FRP)	Female	32	Bachelor’s degree	State/major specialist hospital (hospital negeri/pakar major)	MTAC services	Medscape, Micromedex, Lexicomp, My Blue Book / Drug Formulary DIY (Malaysian National Formulary), Uptodate	Drug interaction	Drug dosage recommendations, Drug interaction	Clinical updates	Drug indications, Drug dosage recommendations, Adverse drug reaction, Drug interaction, Clinical updates			Drug indications, Drug dosage recommendations, Adverse drug reaction			Drug indications, Drug dosage recommendations, Adverse drug reaction, Drug interaction, Clinical updates	Yes	Yes	Yes	No	Yes	More than once a day	5	Yes	Up to date	3	3	4	4	5	up to date	5	5	4	5	3	Lack of fast and stable internet access in the hospital
2019-10-01 16:52:16	I agree to participate in this survey	Fully registered pharmacist (FRP)	Female	33	Bachelor’s degree	State/major specialist hospital (hospital negeri/pakar major)	Clinical/ward pharmacy services	Medscape, Micromedex, My Blue Book / Drug Formulary DIY (Malaysian National Formulary), Sanford Guide, Uptodate										Drug indications, Drug dosage recommendations, Adverse drug reaction, Drug interaction, Clinical updates	Yes	Yes	Yes	No	Yes	More than once a day	5	Yes	up to date	3	3	3	5	4	up to date	5	5	5	5	3	Lack of fast and stable internet access in the hospital
2019-10-01 19:13:08	I agree to participate in this survey	Fully registered pharmacist (FRP)	Female	29	Bachelor’s degree	State/major specialist hospital (hospital negeri/pakar major)	TPN or CDR services	Medscape, Lexicomp, My Blue Book / Drug Formulary DIY (Malaysian National Formulary), Uptodate, MyNAG	Drug indications			Drug indications, Drug dosage recommendations, Adverse drug reaction, Drug interaction, Clinical updates						Drug indications, Drug dosage recommendations, Adverse drug reaction, Drug interaction, Clinical updates	No	No	No	No	Yes	Several times a week	4	Yes	Uptodate	3	2	4	4	3	Up To Date	5	5	5	5	3	NIL
2019-10-01 20:04:36	I agree to participate in this survey	Provisionally registered pharmacist (PRP)	Female	25	Bachelor’s degree	State/major specialist hospital (hospital negeri/pakar major)	Out patient pharmacy services	Medscape, Micromedex, MIMS Malaysia / MIMS Gateway, My Blue Book / Drug Formulary DIY (Malaysian National Formulary)	Drug indications, Drug dosage recommendations, Adverse drug reaction, Drug interaction, Clinical updates	Drug indications, Drug dosage recommendations, Adverse drug reaction, Drug interaction, Clinical updates	Drug dosage recommendations, Adverse drug reaction, Drug interaction, Clinical updates				Drug indications, Drug dosage recommendations, Adverse drug reaction, Drug interaction, Clinical updates				No	No	No	No	Yes	More than once a day	4	No	nil	5	5	5	3	5	Lexicomp	4	4	4	4	3	Lack of fast and stable internet access in the hospital, Not knowing what resources are available, Do not understand how to use the resources
2019-10-02 02:31:14	I agree to participate in this survey	Fully registered pharmacist (FRP)	Female	30	Bachelor’s degree	State/major specialist hospital (hospital negeri/pakar major)	Other pharmacy services (management, store, research, nuclear)	Medscape, My Blue Book / Drug Formulary DIY (Malaysian National Formulary), Uptodate	Drug indications, Drug dosage recommendations						Drug indications, Drug dosage recommendations			Drug indications, Drug dosage recommendations, Adverse drug reaction, Drug interaction, Clinical updates	No	No	No	No	No	Less than once a month	5	No	Nil	5	1	5	5	5	Uptodate	5	5	4	4	3	Lack of fast and stable internet access in the hospital
2019-10-02 10:17:35	I agree to participate in this survey	Fully registered pharmacist (FRP)	Female	26	Bachelor’s degree	Hospital with no specialist (hospital tanpa pakar)	Out patient pharmacy services	Medscape, Micromedex, MIMS Malaysia / MIMS Gateway, Lexicomp, My Blue Book / Drug Formulary DIY (Malaysian National Formulary), Uptodate	Drug indications, Drug dosage recommendations, Adverse drug reaction, Drug interaction			Drug indications, Drug dosage recommendations, Adverse drug reaction, Drug interaction			Drug indications			Clinical updates	No	No	Yes	No	No	More than once a day	5	Yes	lexicomp	5	5	5	5	5	Lexicomp	5	5	4	4	3	fund restriction, not able to purchase / pay for subscription fees monthly For eg: Lexicomp cost about RM130.00/ monthly
2019-10-02 12:46:48	I agree to participate in this survey	Fully registered pharmacist (FRP)	Female	32	Clinical specialization (BCPS, certified clinical pharmacist, MTAC pharmacist)	State/major specialist hospital (hospital negeri/pakar major)	MTAC services	Medscape, Micromedex, MIMS Malaysia / MIMS Gateway, My Blue Book / Drug Formulary DIY (Malaysian National Formulary)	Drug indications, Drug dosage recommendations	Drug indications, Drug dosage recommendations, Adverse drug reaction, Drug interaction	Drug indications, Drug dosage recommendations				Drug dosage recommendations				Yes	Yes	Yes	Yes	Yes	More than once a day	5	No	NIL	5	3	4	4	5	uptodate,lexicomp	5	5	5	5	3	Lack of fast and stable internet access in the hospital
2019-10-02 16:29:27	I agree to participate in this survey	Fully registered pharmacist (FRP)	Female	28	Bachelor’s degree	Minor specialist hospital (hospital pakar minor)	Clinical/ward pharmacy services	Medscape, Micromedex, MIMS Malaysia / MIMS Gateway, Lexicomp, My Blue Book / Drug Formulary DIY (Malaysian National Formulary), Sanford Guide, Uptodate	Clinical updates	Clinical updates	Drug indications	Drug indications, Drug dosage recommendations, Adverse drug reaction, Drug interaction			Drug indications	Drug indications, Drug dosage recommendations		Drug indications, Clinical updates	Yes	No	Yes	Yes	Yes	More than once a day	5	Yes	Uptodate	4	3	4	4	5	Uptodate	5	5	5	5	3	Lack of fast and stable internet access in the hospital
2019-10-02 20:25:10	I agree to participate in this survey	Fully registered pharmacist (FRP)	Female	29	Bachelor’s degree	State/major specialist hospital (hospital negeri/pakar major)	Out patient pharmacy services	Medscape, Micromedex, Lexicomp, My Blue Book / Drug Formulary DIY (Malaysian National Formulary), Sanford Guide	Drug indications			Drug indications							No	Yes	Yes	Yes	Yes	Once a day	5	No	lexicomp	5	5	5	4	5	lexicomp	5	5	5	5	5	Lack of fast and stable internet access in the hospital
2019-10-03 15:50:29	I agree to participate in this survey	Fully registered pharmacist (FRP)	Male	31	Clinical specialization (BCPS, certified clinical pharmacist, MTAC pharmacist)	Minor specialist hospital (hospital pakar minor)	Clinical/ward pharmacy services	Lexicomp, My Blue Book / Drug Formulary DIY (Malaysian National Formulary), Sanford Guide, Uptodate				Drug dosage recommendations, Adverse drug reaction, Drug interaction, Clinical updates			Drug indications	Drug indications		Drug indications, Drug dosage recommendations, Clinical updates	Yes	Yes	Yes	Yes	Yes	More than once a day	5	Yes	UptoDate and Drug Doses (FrankShank)	5	1	5	5	5	Uptodate	5	5	5	4	3	Lack of fast and stable internet access in the hospital
2019-10-04 08:48:08	I agree to participate in this survey	Fully registered pharmacist (FRP)	Female	31	Bachelor’s degree	Minor specialist hospital (hospital pakar minor)	In patient pharmacy services	Medscape, Micromedex, My Blue Book / Drug Formulary DIY (Malaysian National Formulary)	Drug indications, Drug dosage recommendations, Adverse drug reaction, Drug interaction, Clinical updates	Drug indications, Drug dosage recommendations, Adverse drug reaction, Drug interaction, Clinical updates					Drug indications, Drug dosage recommendations				No	No	Yes	Yes	Yes, No	More than once a day	4	No	nil	3	4	4	5	4	Lexi-comp	5	5	5	5	4	Lack of fast and stable internet access in the hospital
2019-10-04 23:01:00	I agree to participate in this survey	Provisionally registered pharmacist (PRP)	Female	26	Bachelor’s degree	State/major specialist hospital (hospital negeri/pakar major)	PRP - multiple sections	Medscape, Micromedex, MIMS Malaysia / MIMS Gateway, Lexicomp, Epocrates, Drugs.com Medication Guide, My Blue Book / Drug Formulary DIY (Malaysian National Formulary), Sanford Guide, Skycape Medical Library, CPG Malaysia, SwipeRx, MSD Pro	Drug indications, Drug dosage recommendations, Adverse drug reaction, Drug interaction	Drug indications, Drug dosage recommendations, Drug interaction	Drug indications, Drug dosage recommendations, Adverse drug reaction	Drug dosage recommendations, Drug interaction			Drug indications, Drug dosage recommendations, Adverse drug reaction, Drug interaction				No	No	Yes	Yes	Yes	More than once a day	5	No	NIL	4	3	5	5	5	uptodate	5	5	5	5	5	Lack of fast and stable internet access in the hospital, Not knowing what resources are available
2019-10-07 10:33:49	I agree to participate in this survey	Fully registered pharmacist (FRP)	Female	36	Bachelor’s degree	State/major specialist hospital (hospital negeri/pakar major)	TPN or CDR services	Medscape, Micromedex, Lexicomp, My Blue Book / Drug Formulary DIY (Malaysian National Formulary), Uptodate	Drug indications, Drug dosage recommendations	Drug indications, Drug dosage recommendations, Adverse drug reaction, Drug interaction, Clinical updates		Drug indications, Drug dosage recommendations, Adverse drug reaction, Drug interaction, Clinical updates			Drug indications, Drug dosage recommendations			Drug indications, Drug dosage recommendations, Adverse drug reaction, Drug interaction, Clinical updates	No	No	No	No	No	Several times a week	4	No	NIL	4	3	4	5	5	LEXICOMP	5	5	4	3	3	Lack of fast and stable internet access in the hospital, Some of the recommendations does not fit in our local practice. So, we will refer to our own state/ hospital protocol as reference. It's good if local reference such as sarawak emergency handbook can be incorporate in mobile apps with minimal cost. Any cost incurred should be non-profit but to sustain the publication cost.
2019-10-07 14:30:21	I agree to participate in this survey	Fully registered pharmacist (FRP)	Female	31	Bachelor’s degree	Hospital with no specialist (hospital tanpa pakar)	Out patient pharmacy services	MIMS Malaysia / MIMS Gateway			Drug indications, Drug dosage recommendations, Adverse drug reaction, Drug interaction, Clinical updates								Yes	No	No	No	No	More than once a day	4	No	NIL	5	2	5	5	5	MEDSCAPE	5	5	5	5	2	Lack of fast and stable internet access in the hospital, Not knowing what resources are available, Do not understand how to use the resources
2019-10-07 14:33:44	I agree to participate in this survey	Fully registered pharmacist (FRP)	Female	27	Bachelor’s degree	Hospital with no specialist (hospital tanpa pakar)	Out patient pharmacy services	Medscape, MIMS Malaysia / MIMS Gateway, My Blue Book / Drug Formulary DIY (Malaysian National Formulary), Uptodate	Drug dosage recommendations, Adverse drug reaction, Drug interaction		Drug dosage recommendations				Drug dosage recommendations			Drug indications, Drug dosage recommendations, Adverse drug reaction, Clinical updates	No	No	No	No	No	Several times a week	5	Yes	UptoDate	4	3	3	5	3	Uptodate	5	5	4	4	3	Lack of fast and stable internet access in the hospital, Not knowing what resources are available
2019-10-08 08:55:15	I agree to participate in this survey	Fully registered pharmacist (FRP)	Female	28	Bachelor’s degree	Hospital with no specialist (hospital tanpa pakar)	In patient pharmacy services	Medscape, Micromedex, MIMS Malaysia / MIMS Gateway, My Blue Book / Drug Formulary DIY (Malaysian National Formulary), Uptodate	Drug dosage recommendations, Drug interaction		Drug indications, Drug dosage recommendations	Drug indications, Drug dosage recommendations, Adverse drug reaction			Drug dosage recommendations			Clinical updates	No	Yes	Yes	Yes, No	Yes	More than once a day	5	No	NIL	5	5	4	5	5	uptodate	5	5	3	4	2	Lack of fast and stable internet access in the hospital
2019-10-09 12:25:16	I agree to participate in this survey	Fully registered pharmacist (FRP)	Female	33	Masters/PhD	State/major specialist hospital (hospital negeri/pakar major)	Drug information services	Micromedex, My Blue Book / Drug Formulary DIY (Malaysian National Formulary)		Drug indications, Drug dosage recommendations, Adverse drug reaction, Drug interaction					Drug indications, Drug dosage recommendations				No	No	No	No	No	Several times a week	3	No	nil	4	4	3	4	5	lexicomp	4	4	4	4	4	Lack of fast and stable internet access in the hospital
2019-10-14 08:58:54	I agree to participate in this survey	Fully registered pharmacist (FRP)	Female	31	Bachelor’s degree	Hospital with no specialist (hospital tanpa pakar)	Other pharmacy services (management, store, research, nuclear)	My Blue Book / Drug Formulary DIY (Malaysian National Formulary)							Drug indications, Drug dosage recommendations, Adverse drug reaction, Drug interaction				No	No	Yes	Yes	Yes	Several times a month	3	No	nil	5	4	4	3	4	Lexicomp	4	4	4	4	3	Not knowing what resources are available, Do not understand how to use the resources
2019-10-14 16:53:47	I agree to participate in this survey	Fully registered pharmacist (FRP)	Female	30	Clinical specialization (BCPS, certified clinical pharmacist, MTAC pharmacist)	State/major specialist hospital (hospital negeri/pakar major)	MTAC services	Medscape, Micromedex, MIMS Malaysia / MIMS Gateway, My Blue Book / Drug Formulary DIY (Malaysian National Formulary)	Drug indications, Drug dosage recommendations, Adverse drug reaction, Drug interaction, Clinical updates	Drug dosage recommendations, Adverse drug reaction	Drug indications, Drug dosage recommendations				Drug indications, Drug dosage recommendations				Yes	Yes	Yes	No	Yes	More than once a day	4	No	NIL	4	3	5	5	4	Uptodate	4	5	4	4	3	Lack of fast and stable internet access in the hospital, The installation process is too complicated
2019-10-14 17:39:43	I agree to participate in this survey	Fully registered pharmacist (FRP)	Female	33	Clinical specialization (BCPS, certified clinical pharmacist, MTAC pharmacist)	State/major specialist hospital (hospital negeri/pakar major)	Clinical/ward pharmacy services	Lexicomp, My Blue Book / Drug Formulary DIY (Malaysian National Formulary), Sanford Guide, Uptodate				Drug indications, Drug dosage recommendations, Adverse drug reaction, Drug interaction			Drug indications, Drug dosage recommendations	Drug dosage recommendations		Drug indications, Drug dosage recommendations, Adverse drug reaction, Clinical updates	No	No	Yes	No	Yes	Several times a week	5	Yes	Up to Date, Lexicomp	5	3	4	5	5	Lexicomp	5	5	4	4	3	Lack of fast and stable internet access in the hospital
2019-10-14 18:19:32	I agree to participate in this survey	Fully registered pharmacist (FRP)	Female	30	Bachelor’s degree	State/major specialist hospital (hospital negeri/pakar major)	Clinical/ward pharmacy services	Medscape, Lexicomp, My Blue Book / Drug Formulary DIY (Malaysian National Formulary), Sanford Guide, Uptodate	Drug dosage recommendations			Drug indications, Drug dosage recommendations			Drug indications	Drug indications, Drug dosage recommendations		Drug indications, Drug dosage recommendations	No	No	Yes	No	No	More than once a day	4	Yes	Uptodate	5	5	5	3	5	Lexicomp	4	4	4	3	3	The installation process is too complicated
2019-10-14 18:39:36	I agree to participate in this survey	Fully registered pharmacist (FRP)	Female	40	Masters/PhD	State/major specialist hospital (hospital negeri/pakar major)	Clinical/ward pharmacy services	Medscape, Micromedex, Lexicomp, My Blue Book / Drug Formulary DIY (Malaysian National Formulary), Sanford Guide, Uptodate	Drug indications, Drug dosage recommendations			Drug indications, Drug dosage recommendations			Drug indications, Drug dosage recommendations	Drug dosage recommendations			No	Yes	Yes	Yes	Yes	More than once a day	4	No	Nil	5	3	5	5	5	Uptodate	5	5	5	5	4	Lack of fast and stable internet access in the hospital
2019-10-14 19:13:06	I agree to participate in this survey	Fully registered pharmacist (FRP)	Female	32	Bachelor’s degree	State/major specialist hospital (hospital negeri/pakar major)	Other pharmacy services (management, store, research, nuclear)	Medscape, Micromedex, MIMS Malaysia / MIMS Gateway, My Blue Book / Drug Formulary DIY (Malaysian National Formulary)	Drug indications, Drug dosage recommendations, Adverse drug reaction, Drug interaction, Clinical updates	Drug indications, Drug dosage recommendations, Adverse drug reaction, Drug interaction					Drug dosage recommendations				No	No	Yes	No	No	Several times a month	4	No	NIL	3	2	4	5	3	Lexicomp	4	5	4	4	2	Lack of fast and stable internet access in the hospital
2019-10-14 19:50:29	I agree to participate in this survey	Fully registered pharmacist (FRP)	Male	32	Bachelor’s degree	State/major specialist hospital (hospital negeri/pakar major)	Other pharmacy services (management, store, research, nuclear)	Medscape, Micromedex, MIMS Malaysia / MIMS Gateway, My Blue Book / Drug Formulary DIY (Malaysian National Formulary), Sanford Guide	Drug indications, Drug dosage recommendations, Adverse drug reaction, Drug interaction, Clinical updates	Drug indications, Drug dosage recommendations, Adverse drug reaction, Drug interaction, Clinical updates	Drug indications				Drug indications	Drug indications, Drug dosage recommendations			No	Yes	Yes	Yes	Yes	Several times a month	5	No	Nil	3	4	5	5	4	Lexicomp	5	5	4	5	3	Lack of fast and stable internet access in the hospital, The user interface (eg. font size) is too small for me to use it comfortably
2019-10-14 19:54:58	I agree to participate in this survey	Fully registered pharmacist (FRP)	Female	27	Bachelor’s degree	State/major specialist hospital (hospital negeri/pakar major)	In patient pharmacy services	Medscape, Micromedex, Lexicomp, My Blue Book / Drug Formulary DIY (Malaysian National Formulary), Uptodate		Adverse drug reaction		Drug dosage recommendations						Drug dosage recommendations, Clinical updates	No	No	Yes	No	No	Several times a week	3	No	Nil	5	3	4	4	5	Uptodate	4	4	4	4	2	Lack of fast and stable internet access in the hospital
2019-10-14 22:31:08	I agree to participate in this survey	Fully registered pharmacist (FRP)	Female	27	Bachelor’s degree	State/major specialist hospital (hospital negeri/pakar major)	In patient pharmacy services	Medscape, Micromedex, MIMS Malaysia / MIMS Gateway, Lexicomp, My Blue Book / Drug Formulary DIY (Malaysian National Formulary)	Drug dosage recommendations	Drug dosage recommendations		Drug indications, Drug dosage recommendations			Drug dosage recommendations				No	No	Yes	Yes	Yes	More than once a day	2	No	NIL	5	4	4	4	4	Lexicomp	5	5	4	4	3	Lack of fast and stable internet access in the hospital
2019-10-15 07:25:52	I agree to participate in this survey	Fully registered pharmacist (FRP)	Male	36	Masters/PhD	State/major specialist hospital (hospital negeri/pakar major)	Other pharmacy services (management, store, research, nuclear)	My Blue Book / Drug Formulary DIY (Malaysian National Formulary)							Drug indications, Drug dosage recommendations				No	No	No	Yes	No	Several times a week	4	No	NIL	3	2	4	2	4	No Eye Dear	4	4	2	2	4	Lack of fast and stable internet access in the hospital, Not knowing what resources are available, The user interface (eg. font size) is too small for me to use it comfortably
2019-10-15 07:48:33	I agree to participate in this survey	Fully registered pharmacist (FRP)	Female	40	Masters/PhD	State/major specialist hospital (hospital negeri/pakar major)	Clinical/ward pharmacy services	Lexicomp, My Blue Book / Drug Formulary DIY (Malaysian National Formulary), Sanford Guide, Uptodate				Drug indications, Drug dosage recommendations, Adverse drug reaction, Drug interaction			Drug indications, Drug dosage recommendations	Drug indications, Drug dosage recommendations, Clinical updates		Drug indications, Adverse drug reaction, Clinical updates	Yes	Yes	No	No	No	More than once a day	4	Yes	uptodate	4	4	5	5	5	lexicomp drug info	5	5	4	4	2	Lack of fast and stable internet access in the hospital, The installation process is too complicated
2019-10-15 08:18:18	I agree to participate in this survey	Fully registered pharmacist (FRP)	Female	37	Bachelor’s degree	State/major specialist hospital (hospital negeri/pakar major)	Out patient pharmacy services	Medscape, Micromedex, MIMS Malaysia / MIMS Gateway, Lexicomp, My Blue Book / Drug Formulary DIY (Malaysian National Formulary)	Drug indications, Drug dosage recommendations, Adverse drug reaction	Drug indications, Drug dosage recommendations, Adverse drug reaction	Drug indications, Drug dosage recommendations, Adverse drug reaction	Drug indications, Drug dosage recommendations, Adverse drug reaction			Drug indications, Drug dosage recommendations, Adverse drug reaction				No	No	No	No	No	Several times a week	3	No	nil	5	2	5	4	5	lexicomp	5	5	5	5	2	Lack of fast and stable internet access in the hospital
2019-10-15 13:13:13	I agree to participate in this survey	Fully registered pharmacist (FRP)	Female	36	Masters/PhD	State/major specialist hospital (hospital negeri/pakar major)	Clinical/ward pharmacy services	Medscape, Micromedex, My Blue Book / Drug Formulary DIY (Malaysian National Formulary), Uptodate							Drug indications, Drug dosage recommendations			Drug indications, Drug dosage recommendations	Yes	No	Yes	No	Yes	More than once a day	4	Yes	Up to Date	2	1	2	1	4	Up to Date (full version)	5	4	4	4	2	Lack of fast and stable internet access in the hospital
2019-10-15 14:51:07	I agree to participate in this survey	Fully registered pharmacist (FRP)	Male	34	Bachelor’s degree	State/major specialist hospital (hospital negeri/pakar major)	Out patient pharmacy services	MIMS Malaysia / MIMS Gateway, Lexicomp, My Blue Book / Drug Formulary DIY (Malaysian National Formulary)				Drug indications, Drug dosage recommendations, Adverse drug reaction, Drug interaction, Clinical updates			Drug indications, Drug dosage recommendations				No	No	No	No	No	More than once a day	5	Yes	lexicomp	5	2	5	3	4	lexicomp	5	5	5	5	3	Lack of fast and stable internet access in the hospital
2019-10-16 11:32:43	I agree to participate in this survey	Fully registered pharmacist (FRP)	Female	31	Bachelor’s degree	State/major specialist hospital (hospital negeri/pakar major)	other	Medscape, Micromedex, Lexicomp, My Blue Book / Drug Formulary DIY (Malaysian National Formulary)				Drug indications, Drug dosage recommendations, Adverse drug reaction, Drug interaction, Clinical updates							No	No	Yes	Yes	Yes	Once a day	5	No	NIL	5	3	3	4	4	Lexicomp	3	3	3	3	3	The installation process is too complicated
2019-10-16 19:38:44	I agree to participate in this survey	Provisionally registered pharmacist (PRP)	Female	25	Bachelor’s degree	State/major specialist hospital (hospital negeri/pakar major)	PRP - multiple sections	Medscape, Micromedex, MIMS Malaysia / MIMS Gateway, Lexicomp, My Blue Book / Drug Formulary DIY (Malaysian National Formulary), Sanford Guide		Drug indications		Drug indications, Drug dosage recommendations			Drug dosage recommendations				No	Yes	Yes	No	Yes	More than once a day	5	No	Nil	4	2	4	5	3	Lexicomp	5	5	4	3	3	Lack of fast and stable internet access in the hospital
2019-10-17 10:09:25	I agree to participate in this survey	Fully registered pharmacist (FRP)	Female	29	Bachelor’s degree	State/major specialist hospital (hospital negeri/pakar major)	In patient pharmacy services	Medscape, MIMS Malaysia / MIMS Gateway, My Blue Book / Drug Formulary DIY (Malaysian National Formulary)	Drug indications, Drug dosage recommendations, Adverse drug reaction, Drug interaction						Drug indications, Drug dosage recommendations				No	No	No	No	No	More than once a day	5	No	Nil	5	3	5	5	5	Lexicomp	5	5	5	4	5	Lack of fast and stable internet access in the hospital, The installation process is too complicated
2019-10-18 21:10:49	I agree to participate in this survey	Provisionally registered pharmacist (PRP)	Female	24	Bachelor’s degree	Minor specialist hospital (hospital pakar minor)	PRP - multiple sections	Medscape, MIMS Malaysia / MIMS Gateway, Lexicomp, Drugs.com Medication Guide, My Blue Book / Drug Formulary DIY (Malaysian National Formulary), Sanford Guide, Frank Shann, CPG Malaysia, MyNAG, Renal Dose	Drug indications, Drug dosage recommendations, Adverse drug reaction, Drug interaction, Clinical updates		Drug indications, Drug dosage recommendations, Adverse drug reaction, Drug interaction, Clinical updates	Drug indications, Drug dosage recommendations, Adverse drug reaction, Drug interaction, Clinical updates		Drug indications	Drug indications, Drug dosage recommendations	Drug indications, Drug dosage recommendations, Adverse drug reaction, Drug interaction, Clinical updates			Yes	No	Yes	No	Yes	More than once a day	5	Yes	Sanford	5	4	3	5	5	Uptodate	5	5	4	4	2	Lack of fast and stable internet access in the hospital
2019-10-20 07:03:51	I agree to participate in this survey	Provisionally registered pharmacist (PRP)	Female	24	Bachelor’s degree	State/major specialist hospital (hospital negeri/pakar major)	PRP - multiple sections	Medscape, Micromedex, MIMS Malaysia / MIMS Gateway, Lexicomp, My Blue Book / Drug Formulary DIY (Malaysian National Formulary), Uptodate	Drug indications	Drug indications	Drug indications, Adverse drug reaction, Clinical updates	Drug indications, Adverse drug reaction, Drug interaction, Clinical updates			Drug indications, Drug dosage recommendations			Clinical updates	No	No	No	Yes	Yes	More than once a day	3	No	Nil	5	3	5	5	5	Lexicomp	4	5	3	4	5	Lack of fast and stable internet access in the hospital
2019-10-22 19:18:17	I agree to participate in this survey	Fully registered pharmacist (FRP)	Male	32	Masters/PhD	State/major specialist hospital (hospital negeri/pakar major)	Clinical/ward pharmacy services	Medscape, Micromedex, MIMS Malaysia / MIMS Gateway, Lexicomp, My Blue Book / Drug Formulary DIY (Malaysian National Formulary), Sanford Guide	Drug indications, Drug dosage recommendations, Adverse drug reaction, Drug interaction, Clinical updates	Drug indications, Drug dosage recommendations	Drug dosage recommendations	Drug indications, Drug dosage recommendations, Adverse drug reaction, Drug interaction, Clinical updates			Drug indications, Drug dosage recommendations	Drug indications, Drug dosage recommendations		Drug indications, Drug dosage recommendations, Adverse drug reaction, Drug interaction, Clinical updates	Yes	Yes	Yes	No	Yes	More than once a day	3	No	NIL	5	4	5	5	5	UpToDate	5	5	5	5	4	Lack of fast and stable internet access in the hospital, The user interface (eg. font size) is too small for me to use it comfortably
2019-10-28 07:33:44	I agree to participate in this survey	Fully registered pharmacist (FRP)	Male	26	Bachelor’s degree	State/major specialist hospital (hospital negeri/pakar major)	Out patient pharmacy services	Medscape, Lexicomp, My Blue Book / Drug Formulary DIY (Malaysian National Formulary), Uptodate	Drug indications, Drug dosage recommendations			Drug indications, Drug dosage recommendations			Drug dosage recommendations			Drug indications, Drug dosage recommendations	Yes	Yes	Yes	No	Yes	More than once a day	4	Yes	Uptodate	5	5	5	5	5	Lexicomp	5	5	4	4	3	Lack of fast and stable internet access in the hospital, Not knowing what resources are available
2019-10-28 08:29:26	I agree to participate in this survey	Fully registered pharmacist (FRP)	Female	25	Bachelor’s degree	State/major specialist hospital (hospital negeri/pakar major)	Out patient pharmacy services	Medscape, MIMS Malaysia / MIMS Gateway, My Blue Book / Drug Formulary DIY (Malaysian National Formulary), Sanford Guide, Uptodate	Clinical updates		Drug dosage recommendations				Drug indications	Drug indications		Drug indications, Drug dosage recommendations, Adverse drug reaction, Drug interaction, Clinical updates	No	No	Yes	Yes	Yes	More than once a day	4	Yes	Uptodate	4	4	3	3	3	Uptodate	5	5	4	4	4	Not knowing what resources are available, Do not understand how to use the resources
2019-10-28 09:09:16	I agree to participate in this survey	Provisionally registered pharmacist (PRP)	Female	26	Bachelor’s degree	Hospital with no specialist (hospital tanpa pakar)	PRP - multiple sections	Medscape, Micromedex, MIMS Malaysia / MIMS Gateway, Lexicomp, My Blue Book / Drug Formulary DIY (Malaysian National Formulary), Uptodate	Drug dosage recommendations, Drug interaction	Drug indications, Drug dosage recommendations, Adverse drug reaction	Drug indications, Drug dosage recommendations	Drug indications, Drug dosage recommendations, Adverse drug reaction, Drug interaction, Clinical updates			Drug indications, Drug dosage recommendations			Drug indications, Drug dosage recommendations, Adverse drug reaction, Drug interaction, Clinical updates	Yes	Yes	Yes	No	No	More than once a day	5	Yes	UpToDate	5	5	5	5	5	UpToDate	5	4	5	5	4	Lack of fast and stable internet access in the hospital, The installation process is too complicated
2019-10-28 17:33:27	I agree to participate in this survey	Provisionally registered pharmacist (PRP)	Female	24	Bachelor’s degree	Minor specialist hospital (hospital pakar minor)	In patient pharmacy services	Medscape, MIMS Malaysia / MIMS Gateway, Lexicomp, My Blue Book / Drug Formulary DIY (Malaysian National Formulary), Sanford Guide	Drug indications, Drug dosage recommendations, Adverse drug reaction		Drug indications, Drug dosage recommendations, Adverse drug reaction	Drug indications, Drug dosage recommendations, Adverse drug reaction, Drug interaction			Drug indications, Drug dosage recommendations	Drug indications, Drug dosage recommendations			Yes	No	Yes	Yes	No	More than once a day	5	No	NIL	4	3	5	2	5	Lexicomp	5	5	5	5	4	Lack of fast and stable internet access in the hospital, The installation process is too complicated
2019-10-28 17:42:57	I agree to participate in this survey	Fully registered pharmacist (FRP)	Female	24	Bachelor’s degree	Minor specialist hospital (hospital pakar minor)	Out patient pharmacy services	Medscape, Micromedex, MIMS Malaysia / MIMS Gateway, Lexicomp, My Blue Book / Drug Formulary DIY (Malaysian National Formulary), Sanford Guide, Uptodate	Drug indications, Drug dosage recommendations	Drug dosage recommendations	Drug dosage recommendations	Drug indications, Drug dosage recommendations			Drug indications, Drug dosage recommendations	Drug dosage recommendations		Drug indications, Drug dosage recommendations	Yes	No	Yes	Yes	Yes	More than once a day	4	No	Nil	5	5	5	5	5	Uptodate	5	5	4	4	2	Lack of fast and stable internet access in the hospital, The installation process is too complicated, The user interface (eg. font size) is too small for me to use it comfortably
2019-10-28 17:48:47	I agree to participate in this survey	Provisionally registered pharmacist (PRP)	Female	25	Bachelor’s degree	State/major specialist hospital (hospital negeri/pakar major)	Out patient pharmacy services	Medscape, Micromedex, MIMS Malaysia / MIMS Gateway, My Blue Book / Drug Formulary DIY (Malaysian National Formulary)	Drug indications, Drug dosage recommendations, Adverse drug reaction, Drug interaction, Clinical updates	Drug indications, Drug dosage recommendations, Adverse drug reaction	Drug indications, Drug dosage recommendations, Adverse drug reaction, Drug interaction				Drug indications, Drug dosage recommendations				Yes	Yes	Yes	Yes	No	More than once a day	4	No	NIL	3	4	2	3	3	Up to date	4	5	5	5	2	Do not understand how to use the resources, The installation process is too complicated
2019-10-28 17:53:49	I agree to participate in this survey	Provisionally registered pharmacist (PRP)	Female	24	Bachelor’s degree	State/major specialist hospital (hospital negeri/pakar major)	PRP - multiple sections	Medscape, Micromedex, MIMS Malaysia / MIMS Gateway, Lexicomp, My Blue Book / Drug Formulary DIY (Malaysian National Formulary)	Clinical updates	Drug indications, Drug dosage recommendations, Drug interaction	Adverse drug reaction, Clinical updates	Drug indications, Drug dosage recommendations, Drug interaction			Drug indications				Yes	Yes	No	No	Yes	More than once a day	5	No	Nil	5	5	5	5	5	Uptodate	5	5	5	5	2	Lack of fast and stable internet access in the hospital
2019-10-28 17:57:50	I agree to participate in this survey	Fully registered pharmacist (FRP)	Female	24	Bachelor’s degree	State/major specialist hospital (hospital negeri/pakar major)	Clinical/ward pharmacy services	Medscape, Micromedex, MIMS Malaysia / MIMS Gateway, Lexicomp, Drugs.com Medication Guide, My Blue Book / Drug Formulary DIY (Malaysian National Formulary)	Drug indications, Drug dosage recommendations	Drug indications, Drug dosage recommendations	Drug indications, Drug dosage recommendations	Drug indications, Drug dosage recommendations		Drug indications, Drug dosage recommendations	Drug indications, Drug dosage recommendations				No	Yes	Yes	No	Yes	More than once a day	4	No	Nil	4	5	5	4	5	uptodate	5	4	4	4	5	Sometime do not know which to refer better
2019-10-28 23:22:04	I agree to participate in this survey	Provisionally registered pharmacist (PRP)	Male	25	Bachelor’s degree	State/major specialist hospital (hospital negeri/pakar major)	PRP - multiple sections	Medscape, Micromedex, MIMS Malaysia / MIMS Gateway, Lexicomp, My Blue Book / Drug Formulary DIY (Malaysian National Formulary), Sanford Guide, Uptodate	Drug indications, Drug dosage recommendations, Clinical updates	Drug indications, Drug dosage recommendations, Adverse drug reaction, Drug interaction, Clinical updates		Drug indications, Drug dosage recommendations, Adverse drug reaction, Drug interaction, Clinical updates		Drug indications, Drug dosage recommendations, Adverse drug reaction	Drug indications, Drug dosage recommendations	Drug indications, Drug dosage recommendations, Clinical updates		Drug indications, Drug dosage recommendations, Adverse drug reaction, Drug interaction, Clinical updates	Yes	Yes	Yes	No	Yes	More than once a day	5	Yes	FRANK SHANN DRUG DOSE; STAMFORD ANTIBIOTICS GUIDELINES; UPTODATE	5	1	5	3	5	Lexicomp	5	5	3	3	5	Do not understand how to use the resources
2019-10-29 10:37:59	I agree to participate in this survey	Fully registered pharmacist (FRP)	Female	33	Clinical specialization (BCPS, certified clinical pharmacist, MTAC pharmacist)	Hospital with no specialist (hospital tanpa pakar)	Other pharmacy services (management, store, research, nuclear)	Micromedex, MIMS Malaysia / MIMS Gateway, My Blue Book / Drug Formulary DIY (Malaysian National Formulary)		Drug indications, Drug dosage recommendations, Adverse drug reaction, Drug interaction	Drug dosage recommendations				Drug indications, Drug dosage recommendations, Adverse drug reaction, Drug interaction				No	No	No	No	No	Several times a month	5	No	NIL	5	4	4	1	5	Drug Doses	4	5	5	5	4	Lack of fast and stable internet access in the hospital, Not knowing what resources are available
2019-10-29 10:42:10	I agree to participate in this survey	Fully registered pharmacist (FRP)	Male	30	Bachelor’s degree	Hospital with no specialist (hospital tanpa pakar)	Drug information services	Micromedex, Lexicomp, My Blue Book / Drug Formulary DIY (Malaysian National Formulary), Sanford Guide, Uptodate		Drug dosage recommendations, Drug interaction		Drug indications, Drug dosage recommendations, Adverse drug reaction, Drug interaction, Clinical updates			Drug indications			Drug dosage recommendations, Adverse drug reaction, Clinical updates	Yes	Yes	Yes	Yes	Yes	More than once a day	5	Yes	Uptodate, Lexicomp	1	1	5	5	5	Uptodate	5	5	4	4	4	Lack of fast and stable internet access in the hospital, I do not have the technology to use mobile medical apps (hardware and software of mobile device outdated version, not enough battery power etc).
2019-10-29 10:45:02	I agree to participate in this survey	Fully registered pharmacist (FRP)	Male	27	Bachelor’s degree	Minor specialist hospital (hospital pakar minor)	Other pharmacy services (management, store, research, nuclear)	Micromedex, Lexicomp, Uptodate	Drug indications	Drug indications, Drug dosage recommendations	Drug dosage recommendations	Drug indications, Drug dosage recommendations, Adverse drug reaction			Drug dosage recommendations	Drug dosage recommendations, Clinical updates		Drug indications, Drug dosage recommendations, Adverse drug reaction, Drug interaction, Clinical updates	Yes	Yes	Yes	Yes	Yes	Once a day	4	Yes	nil	5	5	5	5	5	lexicomp	4	4	4	4	4	Lack of fast and stable internet access in the hospital, I do not have the technology to use mobile medical apps (hardware and software of mobile device outdated version, not enough battery power etc).
2019-10-29 10:55:49	I agree to participate in this survey	Fully registered pharmacist (FRP)	Male	30	Bachelor’s degree	Hospital with no specialist (hospital tanpa pakar)	Clinical/ward pharmacy services	Medscape, Micromedex, My Blue Book / Drug Formulary DIY (Malaysian National Formulary)	Drug indications, Drug dosage recommendations	Drug indications, Drug dosage recommendations				Drug indications, Drug dosage recommendations	Drug dosage recommendations				Yes	No	Yes	Yes	No	More than once a day	5	No	NIL	5	4	5	2	5	Uptodate	5	5	5	4	3	The installation process is too complicated
2019-10-29 10:59:52	I agree to participate in this survey	Fully registered pharmacist (FRP)	Male	40	Bachelor’s degree	State/major specialist hospital (hospital negeri/pakar major)	KPF	Lexicomp, My Blue Book / Drug Formulary DIY (Malaysian National Formulary), Skycape Medical Library, Uptodate				Drug indications, Drug dosage recommendations					Drug indications, Drug dosage recommendations, Adverse drug reaction, Drug interaction, Clinical updates	Drug dosage recommendations, Clinical updates	No	No	Yes	No	No	Several times a week	3	Yes	uptodate	1	1	5	5	5	uptodate	5	5	5	5	1	no
2019-10-29 11:03:35	I agree to participate in this survey	Fully registered pharmacist (FRP)	Female	32	Bachelor’s degree	Hospital with no specialist (hospital tanpa pakar)	Other pharmacy services (management, store, research, nuclear)	Medscape, MIMS Malaysia / MIMS Gateway, Lexicomp, My Blue Book / Drug Formulary DIY (Malaysian National Formulary)	Drug indications, Drug dosage recommendations		Drug indications, Drug dosage recommendations	Drug indications, Drug dosage recommendations			Drug indications, Drug dosage recommendations				No	Yes	Yes	No	Yes	Several times a week	4	No	Nil	5	4	4	4	5	Up to date	5	5	5	5	3	Lack of fast and stable internet access in the hospital, Not knowing what resources are available, Do not understand how to use the resources
2019-10-29 11:21:33	I agree to participate in this survey	Fully registered pharmacist (FRP)	Female	28	Clinical specialization (BCPS, certified clinical pharmacist, MTAC pharmacist)	Hospital with no specialist (hospital tanpa pakar)	Out patient pharmacy services	Medscape, Micromedex, MIMS Malaysia / MIMS Gateway, Lexicomp, My Blue Book / Drug Formulary DIY (Malaysian National Formulary), Sanford Guide	Drug indications, Drug dosage recommendations, Adverse drug reaction	Drug indications, Drug dosage recommendations, Adverse drug reaction, Drug interaction	Drug indications, Drug dosage recommendations, Adverse drug reaction, Clinical updates	Drug indications, Drug dosage recommendations, Adverse drug reaction			Drug indications, Drug dosage recommendations, Adverse drug reaction	Drug dosage recommendations		Clinical updates	Yes	Yes	Yes	No	Yes	Several times a week	4	No	nil	3	4	4	4	4	Up-to-date	4	4	4	3	3	NA
2019-10-29 11:21:50	I agree to participate in this survey	Fully registered pharmacist (FRP)	Female	30	Bachelor’s degree	State/major specialist hospital (hospital negeri/pakar major)	Clinical/ward pharmacy services	Medscape, Micromedex, MIMS Malaysia / MIMS Gateway, My Blue Book / Drug Formulary DIY (Malaysian National Formulary)	Drug indications, Drug dosage recommendations	Drug indications, Drug dosage recommendations	Drug indications, Drug dosage recommendations				Drug indications, Drug dosage recommendations				No	No	Yes	Yes	Yes	More than once a day	5	No	NIL	5	5	5	5	5	lexicomp	5	5	4	5	4	Lack of fast and stable internet access in the hospital, The installation process is too complicated
2019-10-29 11:24:37	I agree to participate in this survey	Fully registered pharmacist (FRP)	Female	27	Bachelor’s degree	Minor specialist hospital (hospital pakar minor)	In patient pharmacy services	Medscape, Micromedex, MIMS Malaysia / MIMS Gateway, My Blue Book / Drug Formulary DIY (Malaysian National Formulary), Uptodate	Drug indications, Drug dosage recommendations		Drug indications, Drug dosage recommendations				Drug indications, Drug dosage recommendations			Drug indications, Drug dosage recommendations	Yes	Yes	Yes	Yes	Yes	More than once a day	4	Yes	Up to date	3	1	4	5	5	Up to date	5	5	5	5	5	Lack of fast and stable internet access in the hospital, Not knowing what resources are available
2019-10-29 11:26:49	I agree to participate in this survey	Fully registered pharmacist (FRP)	Female	32	Masters/PhD	State/major specialist hospital (hospital negeri/pakar major)	Clinical/ward pharmacy services	Medscape, Micromedex, Lexicomp, Uptodate	Clinical updates	Drug indications, Drug dosage recommendations, Adverse drug reaction		Drug indications, Drug dosage recommendations, Adverse drug reaction, Drug interaction, Clinical updates						Clinical updates	No	No	No	No	No	More than once a day	4	Yes	Uptodate	5	5	5	5	5	Lexicomp	5	5	5	5	4	Not knowing what resources are available
2019-10-29 11:29:49	I agree to participate in this survey	Fully registered pharmacist (FRP)	Female	30	Bachelor’s degree	State/major specialist hospital (hospital negeri/pakar major)	In patient pharmacy services	Micromedex, My Blue Book / Drug Formulary DIY (Malaysian National Formulary)	Clinical updates	Drug indications, Drug dosage recommendations, Adverse drug reaction				Drug interaction	Drug indications, Drug dosage recommendations, Adverse drug reaction				No	No	Yes	No	Yes	More than once a day	3	No	Nil	3	3	5	1	5	Lexicomp	5	4	4	4	3	The installation process is too complicated
2019-10-29 11:34:00	I agree to participate in this survey	Fully registered pharmacist (FRP)	Female	30	Clinical specialization (BCPS, certified clinical pharmacist, MTAC pharmacist)	Hospital with no specialist (hospital tanpa pakar)	In patient pharmacy services	Medscape, Micromedex, MIMS Malaysia / MIMS Gateway, Lexicomp, My Blue Book / Drug Formulary DIY (Malaysian National Formulary), Uptodate	Drug dosage recommendations, Adverse drug reaction, Drug interaction	Drug indications, Drug dosage recommendations, Adverse drug reaction, Drug interaction	Drug dosage recommendations	Drug indications, Drug dosage recommendations, Adverse drug reaction, Drug interaction, Clinical updates			Drug dosage recommendations	Drug indications		Drug indications, Drug dosage recommendations, Adverse drug reaction, Clinical updates	No	No	Yes	No	No	More than once a day	5	Yes	Uptodate	3	2	5	4	4	Lexicomp	5	5	5	5	2	Lack of fast and stable internet access in the hospital
2019-10-29 11:36:51	I agree to participate in this survey	Fully registered pharmacist (FRP)	Female	27	Bachelor’s degree	Hospital with no specialist (hospital tanpa pakar)	Out patient pharmacy services	Medscape, Micromedex, MIMS Malaysia / MIMS Gateway, My Blue Book / Drug Formulary DIY (Malaysian National Formulary), Uptodate	Drug indications, Drug dosage recommendations	Drug indications, Drug dosage recommendations	Drug indications, Drug dosage recommendations				Drug indications, Drug dosage recommendations			Drug indications, Drug dosage recommendations	Yes	No	No	No	No	More than once a day	5	No	NIL	5	3	5	5	5	UPTODATE/LEXICOMP	5	5	4	4	2	Lack of fast and stable internet access in the hospital
2019-10-29 11:39:11	I agree to participate in this survey	Fully registered pharmacist (FRP)	Female	40	Bachelor’s degree	Hospital with no specialist (hospital tanpa pakar)	Out patient pharmacy services	Medscape, Lexicomp	Drug dosage recommendations	Drug dosage recommendations	Drug indications								No	No	No	No	No	Several times a week	4	No	NIL	4	4	4	4	4	Lexicomp	5	5	5	5	4	Lack of fast and stable internet access in the hospital
2019-10-29 11:44:46	I agree to participate in this survey	Fully registered pharmacist (FRP)	Female	32	Clinical specialization (BCPS, certified clinical pharmacist, MTAC pharmacist)	Minor specialist hospital (hospital pakar minor)	Clinical/ward pharmacy services	Medscape	Drug dosage recommendations, Adverse drug reaction, Drug interaction										Yes	No	Yes	No	No	More than once a day	5	No	NIL	1	1	5	5	5	UpToDate	5	5	3	3	1	The user interface (eg. font size) is too small for me to use it comfortably
2019-10-29 11:50:52	I agree to participate in this survey	Fully registered pharmacist (FRP)	Female	32	Bachelor’s degree	Hospital with no specialist (hospital tanpa pakar)	Other pharmacy services (management, store, research, nuclear)	Medscape, MIMS Malaysia / MIMS Gateway, My Blue Book / Drug Formulary DIY (Malaysian National Formulary)	Drug indications, Drug dosage recommendations, Adverse drug reaction, Drug interaction, Clinical updates		Drug indications, Drug dosage recommendations				Drug indications, Drug dosage recommendations				Yes	Yes	Yes	Yes	No	More than once a day	4	No	NIL	5	3	5	5	5	Lexicomp	4	4	5	5	5	Lack of fast and stable internet access in the hospital
2019-10-29 11:53:32	I agree to participate in this survey	Fully registered pharmacist (FRP)	Female	32	Bachelor’s degree	State/major specialist hospital (hospital negeri/pakar major)	Clinical/ward pharmacy services	Medscape, Micromedex, Lexicomp	Drug dosage recommendations, Adverse drug reaction, Drug interaction	Drug dosage recommendations, Adverse drug reaction, Drug interaction		Drug dosage recommendations, Adverse drug reaction, Drug interaction							No	No	No	No	No	More than once a day	4	No	NIL	4	4	4	4	4	Uptodate	4	4	4	4	4	The installation process is too complicated
2019-10-29 12:14:22	I agree to participate in this survey	Fully registered pharmacist (FRP)	Female	27	Bachelor’s degree	State/major specialist hospital (hospital negeri/pakar major)	Out patient pharmacy services	Medscape, Micromedex, Lexicomp, My Blue Book / Drug Formulary DIY (Malaysian National Formulary), Uptodate	Drug indications, Drug dosage recommendations, Adverse drug reaction, Drug interaction	Drug indications, Drug dosage recommendations, Adverse drug reaction, Drug interaction		Drug indications, Drug dosage recommendations, Adverse drug reaction, Drug interaction			Drug indications, Drug dosage recommendations, Adverse drug reaction			Drug indications, Drug dosage recommendations, Adverse drug reaction, Drug interaction, Clinical updates	Yes	Yes	Yes	Yes	No	Several times a week	5	No	NIL	5	5	5	5	5	Uptodate, Lexicomp	5	5	5	5	3	Lack of fast and stable internet access in the hospital
2019-10-29 12:26:55	I agree to participate in this survey	Fully registered pharmacist (FRP)	Male	27	Bachelor’s degree	Hospital with no specialist (hospital tanpa pakar)	MTAC services	Medscape, Micromedex, MIMS Malaysia / MIMS Gateway, Lexicomp, Drugs.com Medication Guide, My Blue Book / Drug Formulary DIY (Malaysian National Formulary), Sanford Guide	Clinical updates	Drug indications, Drug interaction	Drug dosage recommendations, Drug interaction	Drug indications, Drug dosage recommendations, Adverse drug reaction, Drug interaction, Clinical updates			Drug indications, Drug dosage recommendations	Drug indications			Yes	No	Yes	Yes	Yes	More than once a day	4	No	Nil	5	4	4	4	5	Lexicomp	4	4	4	4	4	Lack of fast and stable internet access in the hospital, Not knowing what resources are available, Do not understand how to use the resources, I do not have the technology to use mobile medical apps (hardware and software of mobile device outdated version, not enough battery power etc).
2019-10-29 12:45:11	I agree to participate in this survey	Fully registered pharmacist (FRP)	Female	28	Bachelor’s degree	Hospital with no specialist (hospital tanpa pakar)	Out patient pharmacy services	Medscape, Micromedex, MIMS Malaysia / MIMS Gateway, My Blue Book / Drug Formulary DIY (Malaysian National Formulary)	Drug indications, Drug dosage recommendations, Adverse drug reaction, Drug interaction, Clinical updates	Drug dosage recommendations, Adverse drug reaction, Drug interaction	Clinical updates	Drug indications, Clinical updates			Drug indications, Drug dosage recommendations				No	No	Yes	Yes	Yes	More than once a day	5	No	Nil	4	3	5	4	5	Uptodate	5	5	5	4	3	Lack of fast and stable internet access in the hospital
2019-10-29 13:04:18	I agree to participate in this survey	Fully registered pharmacist (FRP)	Female	28	Clinical specialization (BCPS, certified clinical pharmacist, MTAC pharmacist)	Hospital with no specialist (hospital tanpa pakar)	Out patient pharmacy services	Medscape, Lexicomp, My Blue Book / Drug Formulary DIY (Malaysian National Formulary), Uptodate	Drug interaction			Drug dosage recommendations, Clinical updates			Drug indications, Drug dosage recommendations			Drug indications, Drug dosage recommendations, Clinical updates	No	No	No	No	Yes	More than once a day	5	No	NIL	5	2	5	4	5	UpToDate	4	5	5	4	4	Lack of fast and stable internet access in the hospital
2019-10-29 13:14:24	I agree to participate in this survey	Fully registered pharmacist (FRP)	Female	28	Bachelor’s degree	State/major specialist hospital (hospital negeri/pakar major)	Clinical/ward pharmacy services	Medscape, Micromedex, MIMS Malaysia / MIMS Gateway, Lexicomp, Epocrates, My Blue Book / Drug Formulary DIY (Malaysian National Formulary), Uptodate	Clinical updates	Drug indications, Drug dosage recommendations		Drug indications, Drug dosage recommendations, Adverse drug reaction, Drug interaction	Drug indications, Drug dosage recommendations		Drug indications			Drug indications, Drug dosage recommendations, Adverse drug reaction, Clinical updates	Yes	No	Yes	No	Yes	More than once a day	5	Yes	Uptodate, lexicomp	5	5	5	2	5	Uptodate	5	5	5	5	1	Lack of fast and stable internet access in the hospital
2019-10-29 13:16:36	I agree to participate in this survey	Fully registered pharmacist (FRP)	Female	31	Bachelor’s degree	State/major specialist hospital (hospital negeri/pakar major)	Clinical/ward pharmacy services	Medscape, Micromedex, MIMS Malaysia / MIMS Gateway, Lexicomp, My Blue Book / Drug Formulary DIY (Malaysian National Formulary), Sanford Guide, Uptodate	Drug indications, Drug dosage recommendations, Adverse drug reaction, Drug interaction, Clinical updates	Drug indications, Drug dosage recommendations, Adverse drug reaction, Drug interaction	Drug indications, Drug dosage recommendations	Drug indications, Drug dosage recommendations, Adverse drug reaction, Drug interaction, Clinical updates			Drug indications, Drug dosage recommendations			Drug indications, Drug dosage recommendations, Adverse drug reaction, Drug interaction, Clinical updates	No	No	No	No	No	More than once a day	5	Yes	Uptodate	5	3	5	5	5	UpToDate	5	5	5	4	3	Lack of fast and stable internet access in the hospital
2019-10-29 13:30:14	I agree to participate in this survey	Fully registered pharmacist (FRP)	Male	31	Bachelor’s degree	Hospital with no specialist (hospital tanpa pakar)	Out patient pharmacy services	Medscape, Micromedex, MIMS Malaysia / MIMS Gateway, Lexicomp, Drugs.com Medication Guide, My Blue Book / Drug Formulary DIY (Malaysian National Formulary)	Clinical updates	Drug dosage recommendations, Drug interaction	Adverse drug reaction	Drug dosage recommendations, Adverse drug reaction, Drug interaction		Drug indications, Drug dosage recommendations, Adverse drug reaction	Drug indications, Drug dosage recommendations, Adverse drug reaction				Yes	No	Yes	Yes	Yes	Several times a week	3	No	NIL	4	4	5	5	5	UPTODATE	4	3	4	4	3	Not knowing what resources are available, The user interface (eg. font size) is too small for me to use it comfortably
2019-10-29 14:07:35	I agree to participate in this survey	Fully registered pharmacist (FRP)	Female	29	Bachelor’s degree	State/major specialist hospital (hospital negeri/pakar major)	Clinical/ward pharmacy services	Medscape, Micromedex, Lexicomp, My Blue Book / Drug Formulary DIY (Malaysian National Formulary), Sanford Guide, Uptodate	Drug indications, Drug dosage recommendations	Drug indications, Drug dosage recommendations		Drug indications, Drug dosage recommendations			Drug indications	Drug indications		Drug indications, Drug dosage recommendations	Yes	Yes	Yes	Yes	Yes	More than once a day	5	Yes	Uptodate	5	3	5	5	5	Uptodate	5	5	4	4	4	Lack of fast and stable internet access in the hospital
2019-10-29 14:12:55	I agree to participate in this survey	Fully registered pharmacist (FRP)	Female	34	Bachelor’s degree	State/major specialist hospital (hospital negeri/pakar major)	Clinical/ward pharmacy services	Medscape, Micromedex, Lexicomp, My Blue Book / Drug Formulary DIY (Malaysian National Formulary), Uptodate	Drug dosage recommendations, Clinical updates	Drug indications, Drug dosage recommendations		Drug indications, Drug dosage recommendations, Adverse drug reaction, Drug interaction			Drug indications			Drug indications, Drug dosage recommendations, Clinical updates	Yes	No	Yes	No	No	More than once a day	5	No	NIL	4	3	5	4	5	Uptodate	5	5	5	5	2	Lack of fast and stable internet access in the hospital
2019-10-29 14:14:40	I agree to participate in this survey	Fully registered pharmacist (FRP)	Female	28	Bachelor’s degree	State/major specialist hospital (hospital negeri/pakar major)	Clinical/ward pharmacy services	Medscape, Micromedex, Lexicomp, My Blue Book / Drug Formulary DIY (Malaysian National Formulary), Uptodate	Drug dosage recommendations	Drug indications, Drug dosage recommendations	Drug dosage recommendations	Drug indications, Drug dosage recommendations						Drug indications, Drug dosage recommendations	No	No	No	Yes	No	More than once a day	5	Yes	Uptodate	5	5	5	4	5	Uptodate	5	5	5	5	4	Lack of fast and stable internet access in the hospital
2019-10-29 14:15:13	I agree to participate in this survey	Fully registered pharmacist (FRP)	Female	30	Bachelor’s degree	State/major specialist hospital (hospital negeri/pakar major)	Out patient pharmacy services	Medscape, Micromedex, Lexicomp	Drug indications, Clinical updates	Drug indications	Drug indications	Drug indications, Drug dosage recommendations, Adverse drug reaction, Drug interaction, Clinical updates		Drug indications	Drug indications			Drug indications	No	No	No	Yes	Yes	More than once a day	5	No	Nil	5	3	5	4	5	Uptodate	5	5	5	4	4	No barrier
2019-10-29 14:29:49	I agree to participate in this survey	Fully registered pharmacist (FRP)	Female	28	Clinical specialization (BCPS, certified clinical pharmacist, MTAC pharmacist)	Hospital with no specialist (hospital tanpa pakar)	MTAC services	Medscape, MIMS Malaysia / MIMS Gateway, Lexicomp, My Blue Book / Drug Formulary DIY (Malaysian National Formulary), National Antibiotic Guidelines (NAG)	Drug indications, Drug dosage recommendations		Drug dosage recommendations	Drug indications, Drug dosage recommendations			Drug indications, Drug dosage recommendations				No	No	No	No	No	More than once a day	5	No	NIL	5	4	3	4	4	LEXICOMP	5	5	4	4	4	Lack of fast and stable internet access in the hospital
2019-10-29 15:59:10	I agree to participate in this survey	Fully registered pharmacist (FRP)	Female	26	Bachelor’s degree	Hospital with no specialist (hospital tanpa pakar)	Out patient pharmacy services	Medscape, Micromedex, MIMS Malaysia / MIMS Gateway, Lexicomp, My Blue Book / Drug Formulary DIY (Malaysian National Formulary)	Drug indications, Drug dosage recommendations	Drug indications, Drug dosage recommendations		Drug indications, Drug dosage recommendations			Drug indications, Drug dosage recommendations				No	No	Yes	No	No	More than once a day	5	No	NIL	5	1	5	5	5	Lexicomp	5	5	5	5	2	Lack of fast and stable internet access in the hospital, I do not have the technology to use mobile medical apps (hardware and software of mobile device outdated version, not enough battery power etc).
2019-10-29 16:38:27	I agree to participate in this survey	Fully registered pharmacist (FRP)	Male	27	Bachelor’s degree	Hospital with no specialist (hospital tanpa pakar)	Other pharmacy services (management, store, research, nuclear)	Medscape, Lexicomp, My Blue Book / Drug Formulary DIY (Malaysian National Formulary)	Drug indications, Adverse drug reaction, Drug interaction			Drug indications, Adverse drug reaction, Clinical updates			Drug indications			Drug indications, Clinical updates	No	No	No	No	No	More than once a day	3	No	NIL	5	5	5	4	5	Hospital, Up-to-date	4	4	4	4	4	Lack of fast and stable internet access in the hospital
2019-10-29 20:32:12	I agree to participate in this survey	Fully registered pharmacist (FRP)	Female	34	Bachelor’s degree	Minor specialist hospital (hospital pakar minor)	Clinical/ward pharmacy services	Medscape, Micromedex, Lexicomp, My Blue Book / Drug Formulary DIY (Malaysian National Formulary), Uptodate	Drug indications, Drug dosage recommendations, Adverse drug reaction	Drug indications, Drug dosage recommendations, Adverse drug reaction		Drug indications, Drug dosage recommendations, Adverse drug reaction, Drug interaction			Drug indications, Drug dosage recommendations			Drug indications, Drug dosage recommendations, Adverse drug reaction, Drug interaction, Clinical updates	No	Yes	Yes	Yes	Yes	More than once a day	4	Yes	Uptodate	5	5	5	5	5	Uptodate	5	5	5	5	4	Lack of fast and stable internet access in the hospital
2019-10-29 20:38:34	I agree to participate in this survey	Provisionally registered pharmacist (PRP)	Female	24	Bachelor’s degree	Minor specialist hospital (hospital pakar minor)	PRP - multiple sections	Medscape, Micromedex, Lexicomp, My Blue Book / Drug Formulary DIY (Malaysian National Formulary), Uptodate	Drug interaction	Drug dosage recommendations	Drug indications, Drug dosage recommendations	Drug dosage recommendations			Drug indications, Drug dosage recommendations			Drug dosage recommendations	No	No	Yes	Yes	No	More than once a day	4	Yes	Uptodate	5	4	5	4	4	Micromedex	4	4	4	3	4	Not knowing what resources are available, Do not understand how to use the resources
2019-10-29 22:16:18	I agree to participate in this survey	Fully registered pharmacist (FRP)	Female	27	Bachelor’s degree	State/major specialist hospital (hospital negeri/pakar major)	Out patient pharmacy services	Medscape, Micromedex, Lexicomp, My Blue Book / Drug Formulary DIY (Malaysian National Formulary), Uptodate	Drug indications, Drug dosage recommendations	Drug indications, Drug dosage recommendations		Drug indications, Drug dosage recommendations			Drug indications, Drug dosage recommendations			Drug indications, Drug dosage recommendations	Yes	Yes	Yes	Yes	Yes	More than once a day	3	No	NIL	5	4	4	4	4	Uptodate	5	5	5	5	3	Lack of fast and stable internet access in the hospital
2019-10-29 22:27:32	I agree to participate in this survey	Fully registered pharmacist (FRP)	Female	35	Bachelor’s degree	State/major specialist hospital (hospital negeri/pakar major)	Clinical/ward pharmacy services	Medscape, Micromedex, My Blue Book / Drug Formulary DIY (Malaysian National Formulary), Uptodate	Drug indications, Adverse drug reaction	Drug indications, Adverse drug reaction, Drug interaction					Drug indications, Drug dosage recommendations			Drug indications, Drug dosage recommendations	No	No	Yes	No	No	More than once a day	5	Yes	UpToDate	5	4	5	2	5	Lexicomp	5	5	5	5	3	Lack of fast and stable internet access in the hospital
2019-10-30 07:11:10	I agree to participate in this survey	Provisionally registered pharmacist (PRP)	Male	24	Bachelor’s degree	State/major specialist hospital (hospital negeri/pakar major)	PRP - multiple sections	Micromedex, MIMS Malaysia / MIMS Gateway, My Blue Book / Drug Formulary DIY (Malaysian National Formulary), Sanford Guide, Uptodate		Drug indications, Drug dosage recommendations	Drug indications, Drug dosage recommendations				Drug indications, Drug dosage recommendations	Drug indications, Drug dosage recommendations		Drug indications, Drug dosage recommendations, Adverse drug reaction, Drug interaction	Yes	Yes	Yes	Yes	Yes	More than once a day	5	Yes	Uptodate	3	4	2	3	5	Uptodate	5	5	4	4	3	Lack of fast and stable internet access in the hospital
2019-10-30 10:07:26	I agree to participate in this survey	Fully registered pharmacist (FRP)	Female	35	Bachelor’s degree	Hospital with no specialist (hospital tanpa pakar)	Out patient pharmacy services	Medscape, Micromedex, MIMS Malaysia / MIMS Gateway, My Blue Book / Drug Formulary DIY (Malaysian National Formulary)		Drug indications, Drug dosage recommendations, Adverse drug reaction, Drug interaction, Clinical updates		Drug indications, Drug dosage recommendations, Adverse drug reaction, Drug interaction			Drug indications, Drug dosage recommendations, Adverse drug reaction, Drug interaction, Clinical updates			Drug indications, Drug dosage recommendations, Adverse drug reaction, Drug interaction, Clinical updates	Yes	Yes	Yes	Yes	Yes	More than once a day	5	No	nil	5	5	5	3	5	lexicomp	5	5	5	5	3	Lack of fast and stable internet access in the hospital, I do not have the technology to use mobile medical apps (hardware and software of mobile device outdated version, not enough battery power etc).
2019-10-30 11:07:37	I agree to participate in this survey	Fully registered pharmacist (FRP)	Female	26	Bachelor’s degree	Hospital with no specialist (hospital tanpa pakar)	Clinical/ward pharmacy services	Medscape, Micromedex, MIMS Malaysia / MIMS Gateway, Lexicomp, My Blue Book / Drug Formulary DIY (Malaysian National Formulary)		Drug dosage recommendations		Drug indications, Drug dosage recommendations, Adverse drug reaction, Drug interaction, Clinical updates							Yes	No	Yes	No	No	More than once a day	5	No	NIL	5	2	5	3	4	Uptodate	4	4	4	3	3	Do not understand how to use the resources
2019-10-30 11:21:15	I agree to participate in this survey	Fully registered pharmacist (FRP)	Male	37	Bachelor’s degree	State/major specialist hospital (hospital negeri/pakar major)	In patient pharmacy services	Lexicomp, My Blue Book / Drug Formulary DIY (Malaysian National Formulary)				Drug indications, Drug dosage recommendations			Drug indications, Drug dosage recommendations				Yes	No	Yes	No	Yes	More than once a day	4	No	Nil	3	5	3	4	4	lexicomp	4	4	4	4	5	I do not have the technology to use mobile medical apps (hardware and software of mobile device outdated version, not enough battery power etc).
2019-10-30 17:33:34	I agree to participate in this survey	Fully registered pharmacist (FRP)	Female	28	Bachelor’s degree	Minor specialist hospital (hospital pakar minor)	Clinical/ward pharmacy services	Medscape, Micromedex, MIMS Malaysia / MIMS Gateway, Lexicomp, Epocrates, Drugs.com Medication Guide, My Blue Book / Drug Formulary DIY (Malaysian National Formulary), Sanford Guide, Uptodate, LactMed, Hopkins, NAG	Drug indications, Adverse drug reaction, Clinical updates	Drug dosage recommendations, Drug interaction		Drug dosage recommendations, Adverse drug reaction, Drug interaction, Clinical updates	Drug dosage recommendations	Drug dosage recommendations	Drug indications, Drug dosage recommendations	Drug dosage recommendations, Clinical updates		Drug dosage recommendations, Clinical updates	No	No	Yes	No	No	More than once a day	5	Yes	Uptodate, Sanford	2	2	2	5	4	Lexicomp	5	5	5	4	2	Lack of fast and stable internet access in the hospital
2019-10-30 19:38:48	I agree to participate in this survey	Fully registered pharmacist (FRP)	Female	31	Bachelor’s degree	State/major specialist hospital (hospital negeri/pakar major)	In patient pharmacy services	Lexicomp, My Blue Book / Drug Formulary DIY (Malaysian National Formulary)				Drug indications, Drug dosage recommendations, Adverse drug reaction, Drug interaction			Drug indications, Drug dosage recommendations				Yes	No	Yes	Yes	No	More than once a day	5	Yes	Lexicomp	2	1	2	4	4	Lexicomp	5	5	5	5	4	Not knowing what resources are available
2019-10-30 20:14:26	I agree to participate in this survey	Fully registered pharmacist (FRP)	Female	27	Bachelor’s degree	Hospital with no specialist (hospital tanpa pakar)	Out patient pharmacy services	Medscape, Micromedex, MIMS Malaysia / MIMS Gateway, Lexicomp, My Blue Book / Drug Formulary DIY (Malaysian National Formulary)	Clinical updates	Adverse drug reaction, Drug interaction		Drug indications, Drug dosage recommendations, Adverse drug reaction, Drug interaction			Drug indications, Drug dosage recommendations				No	No	No	No	Yes	More than once a day	4	No	Nil	4	4	3	4	4	Lexicomp	4	5	4	4	3	Lack of fast and stable internet access in the hospital, I do not have the technology to use mobile medical apps (hardware and software of mobile device outdated version, not enough battery power etc).
2019-10-31 08:20:19	I agree to participate in this survey	Fully registered pharmacist (FRP)	Female	26	Bachelor’s degree	Minor specialist hospital (hospital pakar minor)	Out patient pharmacy services	MIMS Malaysia / MIMS Gateway, Lexicomp, My Blue Book / Drug Formulary DIY (Malaysian National Formulary)			Drug indications, Drug dosage recommendations, Adverse drug reaction	Drug indications, Drug dosage recommendations, Adverse drug reaction, Drug interaction, Clinical updates			Drug indications, Drug dosage recommendations				No	Yes	Yes	Yes	Yes	More than once a day	5	No	Nil	5	1	5	4	5	Lexicomp	5	5	5	5	3	Lack of fast and stable internet access in the hospital
2019-10-31 08:21:06	I agree to participate in this survey	Provisionally registered pharmacist (PRP)	Female	24	Bachelor’s degree	State/major specialist hospital (hospital negeri/pakar major)	PRP - multiple sections	Medscape, MIMS Malaysia / MIMS Gateway, Lexicomp, My Blue Book / Drug Formulary DIY (Malaysian National Formulary), Sanford Guide				Drug indications							No	No	No	No	No	More than once a day	5	Yes	Sanford	5	1	4	5	5	Lexicomp	5	5	4	4	3	The installation process is too complicated
2019-10-31 08:22:33	I agree to participate in this survey	Provisionally registered pharmacist (PRP)	Female	24	Bachelor’s degree	State/major specialist hospital (hospital negeri/pakar major)	PRP - multiple sections	Micromedex, MIMS Malaysia / MIMS Gateway, Lexicomp, My Blue Book / Drug Formulary DIY (Malaysian National Formulary)		Drug indications, Drug dosage recommendations, Adverse drug reaction	Drug indications, Adverse drug reaction, Clinical updates	Drug indications, Drug dosage recommendations, Adverse drug reaction, Drug interaction			Drug indications, Drug dosage recommendations				Yes	Yes	Yes	Yes	Yes	More than once a day	5	No	NIL	4	2	5	4	5	Lexicomp	4	5	4	4	3	Lack of fast and stable internet access in the hospital
2019-10-31 08:55:53	I agree to participate in this survey	Fully registered pharmacist (FRP)	Female	26	Bachelor’s degree	State/major specialist hospital (hospital negeri/pakar major)	Out patient pharmacy services	Medscape, Micromedex, MIMS Malaysia / MIMS Gateway, Lexicomp, Epocrates, Drugs.com Medication Guide, My Blue Book / Drug Formulary DIY (Malaysian National Formulary), Sanford Guide, Skycape Medical Library, Uptodate	Drug dosage recommendations	Drug dosage recommendations	Drug dosage recommendations	Drug dosage recommendations			Drug dosage recommendations			Drug dosage recommendations	Yes	Yes	Yes	Yes	Yes	More than once a day	3	Yes	Uptodate	3	2	3	4	4	Uptodate	4	4	4	4	2	Apps error
2019-10-31 10:07:02	I agree to participate in this survey	Provisionally registered pharmacist (PRP)	Female	25	Bachelor’s degree	State/major specialist hospital (hospital negeri/pakar major)	PRP - multiple sections	MIMS Malaysia / MIMS Gateway, My Blue Book / Drug Formulary DIY (Malaysian National Formulary), Uptodate			Drug indications, Drug dosage recommendations, Adverse drug reaction, Drug interaction				Drug indications, Drug dosage recommendations			Drug indications, Drug dosage recommendations, Adverse drug reaction, Drug interaction	No	No	Yes	Yes	Yes	More than once a day	5	Yes	Uptodate	5	1	5	5	5	Uptodate	5	5	4	4	4	Lack of fast and stable internet access in the hospital, Not knowing what resources are available
2019-10-31 13:37:32	I agree to participate in this survey	Fully registered pharmacist (FRP)	Female	27	Bachelor’s degree	Hospital with no specialist (hospital tanpa pakar)	Out patient pharmacy services	Medscape, Micromedex, Lexicomp, My Blue Book / Drug Formulary DIY (Malaysian National Formulary)	Drug indications, Drug dosage recommendations	Drug indications, Drug dosage recommendations		Drug indications, Drug dosage recommendations			Drug indications				No	Yes	Yes	Yes	No	More than once a day	5	No	Nil	5	3	4	5	5	Uptodate	5	5	4	4	3	Subscription fee, sometimes their dosage is not clear loke maximum dose for nasal spray is refering to each nostril or the total dose
2019-10-31 13:50:36	I agree to participate in this survey	Provisionally registered pharmacist (PRP)	Female	27	Bachelor’s degree	State/major specialist hospital (hospital negeri/pakar major)	PRP - multiple sections	Medscape, Micromedex, My Blue Book / Drug Formulary DIY (Malaysian National Formulary)	Drug indications, Drug dosage recommendations	Drug indications, Drug dosage recommendations					Drug indications, Drug dosage recommendations				Yes	No	Yes	Yes	No	More than once a day	4	No	NIL	3	2	4	4	5	Lexicomp	3	3	3	3	4	Lack of fast and stable internet access in the hospital, Do not understand how to use the resources
2019-10-31 14:25:48	I agree to participate in this survey	Provisionally registered pharmacist (PRP)	Female	24	Bachelor’s degree	State/major specialist hospital (hospital negeri/pakar major)	Out patient pharmacy services	Medscape, Micromedex, Lexicomp, My Blue Book / Drug Formulary DIY (Malaysian National Formulary), Uptodate	Clinical updates	Drug indications, Drug dosage recommendations, Adverse drug reaction, Drug interaction		Drug indications, Drug dosage recommendations, Adverse drug reaction, Drug interaction, Clinical updates			Drug indications, Drug dosage recommendations, Clinical updates			Drug indications, Drug dosage recommendations, Adverse drug reaction, Drug interaction, Clinical updates	No	No	Yes	No	Yes	Several times a week	4	Yes	Lexicomp	5	1	5	5	5	Lexicomp, Uptodate	5	5	4	4	4	Lack of fast and stable internet access in the hospital, The installation process is too complicated
2019-10-31 16:35:41	I agree to participate in this survey	Fully registered pharmacist (FRP)	Female	29 years old	Bachelor’s degree	Hospital with no specialist (hospital tanpa pakar)	Out patient pharmacy services	Medscape, MIMS Malaysia / MIMS Gateway, My Blue Book / Drug Formulary DIY (Malaysian National Formulary)	Drug indications, Drug dosage recommendations		Drug indications, Drug dosage recommendations				Drug indications, Drug dosage recommendations				No	No	Yes	Yes	Yes	More than once a day	4	Yes	Frank Shann	5	4	5	4	5	Lexicomp	5	5	5	5	4	Lack of fast and stable internet access in the hospital, Not knowing what resources are available, Do not understand how to use the resources
2019-10-31 16:40:58	I agree to participate in this survey	Fully registered pharmacist (FRP)	Female	28	Bachelor’s degree	Hospital with no specialist (hospital tanpa pakar)	Out patient pharmacy services	Medscape, My Blue Book / Drug Formulary DIY (Malaysian National Formulary)	Drug indications, Drug dosage recommendations, Adverse drug reaction, Drug interaction						Drug indications, Drug dosage recommendations				Yes	No	Yes	Yes	No	More than once a day	5	No	nil	5	5	5	3	5	lexicomp	5	5	5	5	4	The installation process is too complicated
2019-10-31 17:58:16	I agree to participate in this survey	Provisionally registered pharmacist (PRP)	Male	24	Bachelor’s degree	State/major specialist hospital (hospital negeri/pakar major)	PRP - multiple sections	Medscape, Micromedex, MIMS Malaysia / MIMS Gateway, Lexicomp, Epocrates, My Blue Book / Drug Formulary DIY (Malaysian National Formulary), Uptodate	Drug indications, Drug dosage recommendations	Drug indications, Drug dosage recommendations	Drug indications, Drug dosage recommendations	Drug indications, Drug dosage recommendations			Drug indications, Drug dosage recommendations			Drug indications, Drug dosage recommendations	Yes	Yes	Yes	Yes	Yes	More than once a day	3	Yes	Lexicomp	5	5	5	5	5	Lexicomp	5	5	5	5	5	Lack of fast and stable internet access in the hospital, Not knowing what resources are available
2019-10-31 17:59:31	I agree to participate in this survey	Provisionally registered pharmacist (PRP)	Female	23	Bachelor’s degree	State/major specialist hospital (hospital negeri/pakar major)	In patient pharmacy services	Medscape, Micromedex, MIMS Malaysia / MIMS Gateway, Lexicomp, Drugs.com Medication Guide, My Blue Book / Drug Formulary DIY (Malaysian National Formulary), Sanford Guide, Uptodate	Clinical updates	Drug indications, Drug dosage recommendations, Adverse drug reaction, Drug interaction		Drug indications, Drug dosage recommendations, Adverse drug reaction, Drug interaction		Drug indications, Adverse drug reaction, Drug interaction	Drug dosage recommendations			Clinical updates	No	No	No	No	Yes	More than once a day	5	No	NIL	3	3	4	3	5	Lexicomp	5	5	5	4	3	Lack of fast and stable internet access in the hospital
2019-10-31 18:12:22	I agree to participate in this survey	Provisionally registered pharmacist (PRP)	Female	24	Bachelor’s degree	Minor specialist hospital (hospital pakar minor)	PRP - multiple sections	Medscape, Micromedex, MIMS Malaysia / MIMS Gateway, Lexicomp, My Blue Book / Drug Formulary DIY (Malaysian National Formulary), Uptodate	Drug indications, Drug dosage recommendations, Adverse drug reaction, Drug interaction	Drug dosage recommendations, Drug interaction	Drug dosage recommendations	Drug indications, Drug dosage recommendations, Adverse drug reaction			Drug indications			Clinical updates	No	No	Yes, No	Yes	Yes	More than once a day	4	Yes	uptodate	3	3	4	4	4	lexicomp	4	4	4	4	4	Lack of fast and stable internet access in the hospital
2019-10-31 22:06:25	I agree to participate in this survey	Fully registered pharmacist (FRP)	Female	34	Bachelor’s degree	State/major specialist hospital (hospital negeri/pakar major)	In patient pharmacy services	Medscape, My Blue Book / Drug Formulary DIY (Malaysian National Formulary)	Drug indications, Drug dosage recommendations						Drug indications				Yes	No	Yes	No	Yes	Once a day	4	No	Nil	5	3	5	5	5	Uptodate	5	5	5	5	3	Lack of fast and stable internet access in the hospital, The installation process is too complicated
2019-11-01 10:43:45	I agree to participate in this survey	Provisionally registered pharmacist (PRP)	Female	25	Bachelor’s degree	State/major specialist hospital (hospital negeri/pakar major)	PRP - multiple sections	Medscape, Micromedex, Lexicomp, My Blue Book / Drug Formulary DIY (Malaysian National Formulary), Sanford Guide, Uptodate	Drug indications, Drug dosage recommendations, Adverse drug reaction, Drug interaction	Drug indications, Drug dosage recommendations		Drug indications, Drug dosage recommendations, Adverse drug reaction, Drug interaction, Clinical updates		Drug indications, Drug dosage recommendations, Adverse drug reaction	Drug indications, Drug dosage recommendations, Adverse drug reaction	Drug indications, Drug dosage recommendations		Drug indications, Drug dosage recommendations, Adverse drug reaction, Drug interaction, Clinical updates	No	No	No	No	Yes	Once a day	5	Yes	Uptodate	4	3	5	5	5	Uptodate	5	5	4	5	4	Lack of fast and stable internet access in the hospital, Not knowing what resources are available
2019-11-01 11:28:54	I agree to participate in this survey	Provisionally registered pharmacist (PRP)	Female	24	Bachelor’s degree	State/major specialist hospital (hospital negeri/pakar major)	Drug information services	Medscape, Micromedex, MIMS Malaysia / MIMS Gateway, Lexicomp, My Blue Book / Drug Formulary DIY (Malaysian National Formulary), Uptodate	Drug interaction, Clinical updates	Adverse drug reaction	Drug dosage recommendations	Drug indications, Drug dosage recommendations, Adverse drug reaction, Drug interaction			Drug indications			Drug dosage recommendations, Clinical updates	Yes	Yes, No	Yes	Yes	No	More than once a day	5	Yes	Uptodate	4	3	3	2	4	Uptodate	5	5	4	3	5	Lack of fast and stable internet access in the hospital, Not knowing what resources are available, I do not have the technology to use mobile medical apps (hardware and software of mobile device outdated version, not enough battery power etc).
2019-11-02 14:00:19	I agree to participate in this survey	Provisionally registered pharmacist (PRP)	Female	24	Bachelor’s degree	Minor specialist hospital (hospital pakar minor)	PRP - multiple sections	Medscape, Micromedex, MIMS Malaysia / MIMS Gateway, Lexicomp, My Blue Book / Drug Formulary DIY (Malaysian National Formulary), Sanford Guide, Uptodate	Drug interaction, Clinical updates	Adverse drug reaction	Clinical updates	Drug dosage recommendations			Drug indications, Drug dosage recommendations			Clinical updates	No	No	No	Yes	No	More than once a day	5	No	nil	3	2	4	5	5	uptodate	5	5	4	4	5	Lack of fast and stable internet access in the hospital
2019-11-04 09:59:03	I agree to participate in this survey	Fully registered pharmacist (FRP)	Female	27	Bachelor’s degree	State/major specialist hospital (hospital negeri/pakar major)	Out patient pharmacy services	Medscape, Micromedex, MIMS Malaysia / MIMS Gateway, Lexicomp, My Blue Book / Drug Formulary DIY (Malaysian National Formulary)	Drug indications, Drug dosage recommendations, Adverse drug reaction, Drug interaction, Clinical updates	Drug indications, Drug dosage recommendations, Adverse drug reaction, Drug interaction, Clinical updates	Drug indications, Drug dosage recommendations, Adverse drug reaction	Drug indications, Drug dosage recommendations, Adverse drug reaction, Drug interaction, Clinical updates			Drug indications, Drug dosage recommendations			Drug indications, Drug dosage recommendations, Adverse drug reaction, Drug interaction, Clinical updates	No	No	Yes	No	Yes	More than once a day	5	No	NIL	5	5	4	2	5	Lexicomp	5	5	4	5	3	Lack of fast and stable internet access in the hospital
2019-11-04 21:03:06	I agree to participate in this survey	Provisionally registered pharmacist (PRP)	Female	25	Bachelor’s degree	State/major specialist hospital (hospital negeri/pakar major)	PRP - multiple sections	Medscape, MIMS Malaysia / MIMS Gateway, Lexicomp, My Blue Book / Drug Formulary DIY (Malaysian National Formulary)	Drug indications, Drug dosage recommendations, Drug interaction, Clinical updates	Drug dosage recommendations	Drug indications, Drug dosage recommendations, Clinical updates	Drug indications, Drug dosage recommendations, Adverse drug reaction, Drug interaction			Drug indications, Drug dosage recommendations	Drug interaction		Drug dosage recommendations, Clinical updates	No	No	Yes	No	No	More than once a day	4	No	NIL	3	3	4	5	5	LEXICOMP	4	5	5	4	4	Lack of fast and stable internet access in the hospital
2019-11-05 15:14:49	I agree to participate in this survey	Fully registered pharmacist (FRP)	Male	29	Bachelor’s degree	Hospital with no specialist (hospital tanpa pakar)	Other pharmacy services (management, store, research, nuclear)	Medscape, MIMS Malaysia / MIMS Gateway, Drugs.com Medication Guide, My Blue Book / Drug Formulary DIY (Malaysian National Formulary)	Drug indications, Drug dosage recommendations, Adverse drug reaction, Drug interaction, Clinical updates		Drug indications			Drug indications, Drug dosage recommendations, Adverse drug reaction, Drug interaction, Clinical updates	Drug indications, Drug dosage recommendations, Adverse drug reaction				No	Yes	No	No	No	More than once a day	3	No	NIL	5	3	5	5	5	Uptodate	4	4	5	5	4	Lack of fast and stable internet access in the hospital, Not knowing what resources are available
2019-11-06 22:04:57	I agree to participate in this survey	Fully registered pharmacist (FRP)	Female	32	Bachelor’s degree	State/major specialist hospital (hospital negeri/pakar major)	Drug information services	Lexicomp, My Blue Book / Drug Formulary DIY (Malaysian National Formulary), Uptodate				Drug indications, Drug dosage recommendations			Drug indications, Drug dosage recommendations			Drug indications, Drug dosage recommendations	No	Yes	Yes	No	No	More than once a day	4	Yes	Up to date	3	2	2	5	5	Uptodate	5	5	5	5	4	Lack of fast and stable internet access in the hospital
